# Supplementary material for: A Link No Longer Missing: New Evidence for the Cetotheriid Affinities of Caperea
Source: PLoS One. 2016 Oct 6;11(10):e0164059. doi: 10.1371/journal.pone.0164059 (PMC5053404; doi:10.1371/journal.pone.0164059)
Supplement: S1 File — (NEX) [file pone.0164059.s003.nex]

#NEXUS


BEGIN data;
	
	DIMENSIONS  NCHAR=37918 ntax=94;
	FORMAT DATATYPE = mixed(DNA:1-37013,restriction:37014-37646,standard:37647-37918) INTERLEAVE GAP = - MISSING = ?;
	MATRIX
	Zygorhiza_kochii                  ????????????????????????????????????????????????????????????????????????????????????????????????????????????????????????????????????????????????????????????????????????????????????????????????????????????????????????????????????????????????????????????????????????????????????????????????????????????????????????????????????????????????????????????????????????????????????????????????????????????????????????????????????????????????????????????????????????????????????????????????????????????????????????????????????????????????????????????????????????????????????????????????????????????????????????????????????????????????????????????????????????????????????????????????????????????????????????????????????????????????????????????????????????????????????????????????????????????????????????????????????????????????????????????????????????????????????????????????????????????????????????????????????????????????????????????????????????????????????????????????????????????????????????????????????????????????????????????????????????????????????????????????????????????????????????????????????????????????????????????????????????????????????????????????????????????????????????????????????????????????????????????????????????????????????????????????????????????????????????????????????????????????????????????????????????????????????????????????????????????????????????????????????????????????????????????????????????????????????????????????????????????????????????????????????????????????????????????????????????????????????????????????????????????????????????????????????????????????????????????????????????????????????????????????????????????????????????????????????????????????????????????????????????????????????????????????????????????????????????????????????????????????????????????????????????????????????????????????????????????????????????????????????????????????????????????????????????????????????????????????????????????????????????????????????????????????????????????????????????????????????????????????????????????????????????????????????????????????????????????????????????????????????????????????????????????????????????????????????????????????????????????????????????????????????????????????????????????????????????????????????????????????????????????????????????????????????????????????????????????????????????????????????????????????????????????????????????????????????????????????????????????????????????????????????????????????????????????????????????????????????????????????????????????????????????????????????????????????????????????????????????????????????????????????????????????????????????????????????????????????????????????????????????????????????????????????????????????????????????????????????????????????????????????????????????????????????????????????????????????????????????????????????????????????????????????????????????????????????????????????????????????????????????????????????????????????????????????????????????????????????????????????????????????????????????????????????????????????????????????????????????????????????????????????????????????????????????????????????????????????????????????????????????????????????????????????????????????????????????????????????????????????????????????????????????????????????????????????????????????????????????????????????????????????????????????????????????????????????????????????????????????????????????????????????????????????????????????????????????????????????????????????????????????????????????????????????????????????????????????????????????????????????????????????????????????????????????????????????????????????????????????????????????????????????????????????????????????????????????????????????????????????????????????????????????????????????????????????????????????????????????????????????????????????????????????????????????????????????????????????????????????????????????????????????????????????????????????????????????????????????????????????????????????????????????????????????????????????????????????????????????????????????????????????????????????????????????????????????????????????????????????????????????????????????????????????????????????????????????????????????????????????????????????????????????????????????????????????????????????????????????????????????????????????????????????????????????????????????????????????????????????????????????????????????????????????????????????????????????????????????????????????????????????????????????????????????????????????????????????????????????????????????????????????????????????????????????????????????????????????????????????????????????????????????????????????????????????????????????????????????????????????????????????????????????????????????????????????????????????????????????????????????????????????????????????????????????????????????????????????????????????????????????????????????????????????????????????????????????????????????????????????????????????????????????????????????????????????????????????????????????????????????????????????????????????????????????????????????????????????????????????????????????????????????????????????????????????????????????????????????????????????????????????????????????????????????????????????????????????????????????????????????????????????????????????????????????????????????????????????????????????????????????????????????????????????????????????????????????????????????????????????????????????????????????????????????????????????????????????????????????????????????????????????????????????????????????????????????????????????????????????????????????????????????????????????????????????????????????????????????????????????????????????????????????????????????????????????????????????????????????????????????????????????????????????????????????????????????????????????????????????????????????????????????????????????????????????????????????????????????????????????????????????????????????????????????????????????????????????????????????????????????????????????????????????????????????????????????????????????????????????????????????????????????????????????????????????????????????????????????????????????????????????????????????????????????????????????????????????????????????????????????????????????????????????????????????????????????????????????????????????????????????????????????????????????????????????????????????????????????????????????????????????????????????????????????????????????????????????????????????????????????????????????????????????????????????????????????????????????????????????????????????????????????????????????????????????????????????????????????????????????????????????????????????????????????????????????????????????????????????????????????????????????????????????????????????????????????????????????????????????????????????????????????????????????????????????????????????????????????????????????????????????????????????????????????????????????????????????????????????????????????????????????????????????????????????????????????????????????????????????????????????????????????????????????????????????????????????????????????????????????????????????????????????????????????????????????????????????????????????????????????????????????????????????????????????????????????????????????????????????????????????????????????????????????????????????????????????????????????????????????????????????????????????????????????????????????????????????????????????????????????????????????????????????????????????????????????????????????????????????????????????????????????????????????????????????????????????????????????????????????????????????????????????????????????????????????????????????????????????????????????????????????????????????????????????????????????????????????????????????????????????????????????????????????????????????????????????????????????????????????????????????????????????????????????????????????????????????????????????????????????????????????????????????????????????????????????????????????????????????????????????????????????????????????????????????????????????????????????????????????????????????????????????????????????????????????????????????????????????????????????????????????????????????????????????????????????????????????????????????????????????????????????????????????????????????????????????????????????????????????????????????????????????????????????????????????????????????????????????????????????????????????????????????????????????????????????????????????????????????????????????????????????????????????????????????????????????????????????????????????????????????????????????????????????????????????????????????????????????????????????????????????????????????????????????????????????????????????????????????????????????????????????????????????????????????????????????????????????????????????????????????????????????????????????????????????????????????????????????????????????????????????????????????????????????????????????????????????????????????????????????????????????????????????????????????????????????????????????????????????????????????????????????????????????????????????????????????????????????????????????????????????????????????????????????????????????????????????????????????????????????????????????????????????????????????????????????????????????????????????????????????????????????????????????????????????????????????????????????????????????????????????????????????????????????????????????????????????????????????????????????????????????????????????????????????????????????????????????????????????????????????????????????????????????????????????????????????????????????????????????????????????????????????????????????????????????????????????????????????????????????????????????????????????????????????????????????????????????????????????????????????????????????????????????????????????????????????????????????????????????????????????????????????????????????????????????????????????????????????????????????????????????????????????????????????????????????????????????????????????????????????????????????????????????????????????????????????????
	Archaeodelphis_patrius            ????????????????????????????????????????????????????????????????????????????????????????????????????????????????????????????????????????????????????????????????????????????????????????????????????????????????????????????????????????????????????????????????????????????????????????????????????????????????????????????????????????????????????????????????????????????????????????????????????????????????????????????????????????????????????????????????????????????????????????????????????????????????????????????????????????????????????????????????????????????????????????????????????????????????????????????????????????????????????????????????????????????????????????????????????????????????????????????????????????????????????????????????????????????????????????????????????????????????????????????????????????????????????????????????????????????????????????????????????????????????????????????????????????????????????????????????????????????????????????????????????????????????????????????????????????????????????????????????????????????????????????????????????????????????????????????????????????????????????????????????????????????????????????????????????????????????????????????????????????????????????????????????????????????????????????????????????????????????????????????????????????????????????????????????????????????????????????????????????????????????????????????????????????????????????????????????????????????????????????????????????????????????????????????????????????????????????????????????????????????????????????????????????????????????????????????????????????????????????????????????????????????????????????????????????????????????????????????????????????????????????????????????????????????????????????????????????????????????????????????????????????????????????????????????????????????????????????????????????????????????????????????????????????????????????????????????????????????????????????????????????????????????????????????????????????????????????????????????????????????????????????????????????????????????????????????????????????????????????????????????????????????????????????????????????????????????????????????????????????????????????????????????????????????????????????????????????????????????????????????????????????????????????????????????????????????????????????????????????????????????????????????????????????????????????????????????????????????????????????????????????????????????????????????????????????????????????????????????????????????????????????????????????????????????????????????????????????????????????????????????????????????????????????????????????????????????????????????????????????????????????????????????????????????????????????????????????????????????????????????????????????????????????????????????????????????????????????????????????????????????????????????????????????????????????????????????????????????????????????????????????????????????????????????????????????????????????????????????????????????????????????????????????????????????????????????????????????????????????????????????????????????????????????????????????????????????????????????????????????????????????????????????????????????????????????????????????????????????????????????????????????????????????????????????????????????????????????????????????????????????????????????????????????????????????????????????????????????????????????????????????????????????????????????????????????????????????????????????????????????????????????????????????????????????????????????????????????????????????????????????????????????????????????????????????????????????????????????????????????????????????????????????????????????????????????????????????????????????????????????????????????????????????????????????????????????????????????????????????????????????????????????????????????????????????????????????????????????????????????????????????????????????????????????????????????????????????????????????????????????????????????????????????????????????????????????????????????????????????????????????????????????????????????????????????????????????????????????????????????????????????????????????????????????????????????????????????????????????????????????????????????????????????????????????????????????????????????????????????????????????????????????????????????????????????????????????????????????????????????????????????????????????????????????????????????????????????????????????????????????????????????????????????????????????????????????????????????????????????????????????????????????????????????????????????????????????????????????????????????????????????????????????????????????????????????????????????????????????????????????????????????????????????????????????????????????????????????????????????????????????????????????????????????????????????????????????????????????????????????????????????????????????????????????????????????????????????????????????????????????????????????????????????????????????????????????????????????????????????????????????????????????????????????????????????????????????????????????????????????????????????????????????????????????????????????????????????????????????????????????????????????????????????????????????????????????????????????????????????????????????????????????????????????????????????????????????????????????????????????????????????????????????????????????????????????????????????????????????????????????????????????????????????????????????????????????????????????????????????????????????????????????????????????????????????????????????????????????????????????????????????????????????????????????????????????????????????????????????????????????????????????????????????????????????????????????????????????????????????????????????????????????????????????????????????????????????????????????????????????????????????????????????????????????????????????????????????????????????????????????????????????????????????????????????????????????????????????????????????????????????????????????????????????????????????????????????????????????????????????????????????????????????????????????????????????????????????????????????????????????????????????????????????????????????????????????????????????????????????????????????????????????????????????????????????????????????????????????????????????????????????????????????????????????????????????????????????????????????????????????????????????????????????????????????????????????????????????????????????????????????????????????????????????????????????????????????????????????????????????????????????????????????????????????????????????????????????????????????????????????????????????????????????????????????????????????????????????????????????????????????????????????????????????????????????????????????????????????????????????????????????????????????????????????????????????????????????????????????????????????????????????????????????????????????????????????????????????????????????????????????????????????????????????????????????????????????????????????????????????????????????????????????????????????????????????????????????????????????????????????????????????????????????????????????????????????????????????????????????????????????????????????????????????????????????????????????????????????????????????????????????????????????????????????????????????????????????????????????????????????????????????????????????????????????????????????????????????????????????????????????????????????????????????????????????????????????????????????????????????????????????????????????????????????????????????????????????????????????????????????????????????????????????????????????????????????????????????????????????????????????????????????????????????????????????????????????????????????????????????????????????????????????????????????????????????????????????????????????????????????????????????????????????????????????????????????????????????????????????????????????????????????????????????????????????????????????????????????????????????????????????????????????????????????????????????????????????????????????????????????????????????????????????????????????????????????????????????????????????????????????????????????????????????????????????????????????????????????????????????????????????????????????????????????????????????????????????????????????????????????????????????????????????????????????????????????????????????????????????????????????????????????????????????????????????????????????????????????????????????????????????????????????????????????????????????????????????????????????????????????????????????????????????????????????????????????????????????????????????????????????????????????????????????????????????????????????????????????????????????????????????????????????????????????????????????????????????????????????????????????????????????????????????????????????????????????????????????????????????????????????????????????????????????????????????????????????????????????????????????????????????????????????????????????????????????????????????????????????????????????????????????????????????????????????????????????????????????????????????????????????????????????????????????????????????????????????????????????????????????????????????????????????????????????????????????????????????????????????????????????????????????????????????????????????????????????????????????????????????????????????????????????????????????????????????????????????????????????????????????????????????????????????????????????????????????????????????????????????????????????????????????????????????????????????????????????????????????????????????????????????????????????????????????????????????????????????????????????????????????????????????????????????????????????????????????????????????????????????????????????????????????????????????????????????????????????????????????????????????????????????????????????????????????????????????????????????????????????????????????????????????????????????????????????????????????????????????????????????????????????????????????????????????????????????????????????????????????????????????????????????
	Waipatia_maerewhenua              ????????????????????????????????????????????????????????????????????????????????????????????????????????????????????????????????????????????????????????????????????????????????????????????????????????????????????????????????????????????????????????????????????????????????????????????????????????????????????????????????????????????????????????????????????????????????????????????????????????????????????????????????????????????????????????????????????????????????????????????????????????????????????????????????????????????????????????????????????????????????????????????????????????????????????????????????????????????????????????????????????????????????????????????????????????????????????????????????????????????????????????????????????????????????????????????????????????????????????????????????????????????????????????????????????????????????????????????????????????????????????????????????????????????????????????????????????????????????????????????????????????????????????????????????????????????????????????????????????????????????????????????????????????????????????????????????????????????????????????????????????????????????????????????????????????????????????????????????????????????????????????????????????????????????????????????????????????????????????????????????????????????????????????????????????????????????????????????????????????????????????????????????????????????????????????????????????????????????????????????????????????????????????????????????????????????????????????????????????????????????????????????????????????????????????????????????????????????????????????????????????????????????????????????????????????????????????????????????????????????????????????????????????????????????????????????????????????????????????????????????????????????????????????????????????????????????????????????????????????????????????????????????????????????????????????????????????????????????????????????????????????????????????????????????????????????????????????????????????????????????????????????????????????????????????????????????????????????????????????????????????????????????????????????????????????????????????????????????????????????????????????????????????????????????????????????????????????????????????????????????????????????????????????????????????????????????????????????????????????????????????????????????????????????????????????????????????????????????????????????????????????????????????????????????????????????????????????????????????????????????????????????????????????????????????????????????????????????????????????????????????????????????????????????????????????????????????????????????????????????????????????????????????????????????????????????????????????????????????????????????????????????????????????????????????????????????????????????????????????????????????????????????????????????????????????????????????????????????????????????????????????????????????????????????????????????????????????????????????????????????????????????????????????????????????????????????????????????????????????????????????????????????????????????????????????????????????????????????????????????????????????????????????????????????????????????????????????????????????????????????????????????????????????????????????????????????????????????????????????????????????????????????????????????????????????????????????????????????????????????????????????????????????????????????????????????????????????????????????????????????????????????????????????????????????????????????????????????????????????????????????????????????????????????????????????????????????????????????????????????????????????????????????????????????????????????????????????????????????????????????????????????????????????????????????????????????????????????????????????????????????????????????????????????????????????????????????????????????????????????????????????????????????????????????????????????????????????????????????????????????????????????????????????????????????????????????????????????????????????????????????????????????????????????????????????????????????????????????????????????????????????????????????????????????????????????????????????????????????????????????????????????????????????????????????????????????????????????????????????????????????????????????????????????????????????????????????????????????????????????????????????????????????????????????????????????????????????????????????????????????????????????????????????????????????????????????????????????????????????????????????????????????????????????????????????????????????????????????????????????????????????????????????????????????????????????????????????????????????????????????????????????????????????????????????????????????????????????????????????????????????????????????????????????????????????????????????????????????????????????????????????????????????????????????????????????????????????????????????????????????????????????????????????????????????????????????????????????????????????????????????????????????????????????????????????????????????????????????????????????????????????????????????????????????????????????????????????????????????????????????????????????????????????????????????????????????????????????????????????????????????????????????????????????????????????????????????????????????????????????????????????????????????????????????????????????????????????????????????????????????????????????????????????????????????????????????????????????????????????????????????????????????????????????????????????????????????????????????????????????????????????????????????????????????????????????????????????????????????????????????????????????????????????????????????????????????????????????????????????????????????????????????????????????????????????????????????????????????????????????????????????????????????????????????????????????????????????????????????????????????????????????????????????????????????????????????????????????????????????????????????????????????????????????????????????????????????????????????????????????????????????????????????????????????????????????????????????????????????????????????????????????????????????????????????????????????????????????????????????????????????????????????????????????????????????????????????????????????????????????????????????????????????????????????????????????????????????????????????????????????????????????????????????????????????????????????????????????????????????????????????????????????????????????????????????????????????????????????????????????????????????????????????????????????????????????????????????????????????????????????????????????????????????????????????????????????????????????????????????????????????????????????????????????????????????????????????????????????????????????????????????????????????????????????????????????????????????????????????????????????????????????????????????????????????????????????????????????????????????????????????????????????????????????????????????????????????????????????????????????????????????????????????????????????????????????????????????????????????????????????????????????????????????????????????????????????????????????????????????????????????????????????????????????????????????????????????????????????????????????????????????????????????????????????????????????????????????????????????????????????????????????????????????????????????????????????????????????????????????????????????????????????????????????????????????????????????????????????????????????????????????????????????????????????????????????????????????????????????????????????????????????????????????????????????????????????????????????????????????????????????????????????????????????????????????????????????????????????????????????????????????????????????????????????????????????????????????????????????????????????????????????????????????????????????????????????????????????????????????????????????????????????????????????????????????????????????????????????????????????????????????????????????????????????????????????????????????????????????????????????????????????????????????????????????????????????????????????????????????????????????????????????????????????????????????????????????????????????????????????????????????????????????????????????????????????????????????????????????????????????????????????????????????????????????????????????????????????????????????????????????????????????????????????????????????????????????????????????????????????????????????????????????????????????????????????????????????????????????????????????????????????????????????????????????????????????????????????????????????????????????????????????????????????????????????????????????????????????????????????????????????????????????????????????????????????????????????????????????????????????????????????????????????????????????????????????????????????????????????????????????????????????????????????????????????????????????????????????????????????????????????????????????????????????????????????????????????????????????????????????????????????????????????????????????????????????????????????????????????????????????????????????????????????????????????????????????????????????????????????????????????????????????????????????????????????????????????????????????????????????????????????????????????????????????????????????????????????????????????????????????????????????????????????????????????????????????????????????????????????????????????????????????????????????????????????????????????????????????????????????????????????????????????????????????????????????????????????????????????????????????????????????????????????????????????????????????????????????????????????????????????????????????????????????????????????????????????????????????????????????????????????????????????????????????????????????????????????????????????????????????????????????????????????????????????????????????????????????????????????????????????????????????????????????????????????????????????????????????????????????????????????????????????????????????????????????????????????????????????????????
	Physeter_macrocephalus           ATGACCAACATCCGAAAATCACACCCATTAATAAAAATCATTAACAATGCATTCATCGACCTCCCTACCCCATCAAACATTTCCTCATGATGAAACTTCGGCTCCCTACTTGGACTCTGCCTGATCATACAAATCCTAACAGGCCTATTCCTAGCAATACACTACACACCAGACACAACAACCGCTTTCTCATCAATCACACACATTTGCCGAGACGTCAATTACGGCTGGACCATCCGATACCTACATGCAAACGGAGCTTCCATATTTTTCATTTGCCTTTACACTCACATGGGCCGTGGCCTGTACTACGGCTCCTACATCTTCCAAGAAACATGAAACGTTGGAATGATACTCCTAATCACAGTAATAACCACCGCATTCGTAGGTTACGTACTGCCCTGAGGACAAATATCATTCTGAGCCGCAACCGTTATCACAAACCTTCTATCAGCAATTCCCTATATCGGCACCACCCTAGTAGAGTGAGTTTGAGGCGGTTTCTCCGTAGATAAGGCAACACTGACACGCTTCTTCACTCTCCACTTCATCCTCCCCTTTATCACCCTAACACTAACAATAGTACATCTCCTATTTCTCCATGAAACAGGATCCAACAACCCCACAGGAATTCCCTCCAACATAGACAAAATCCCATTCCACCCCTACCACACAATCAAAGACACCATAGGTGCCCTACTACTAATCCTATCCCTACTTACACTAACCCTGTTCGCACCCGACCTGCTAGGAGATCCTGACAACTACACCCCAGCAAATCCACTAAATACCCCAACACACATCAAACCAGAATGGTATTTCCTATTCGCGTACGCCATCCTACGATCTGTCCCCAATAAACTAGGAGGCGTCTTAGCCCTACTACTCTCCATCCTAATCCTAGTATTCATCCCAATACTTCATACAGCCAAACAACGAAGCATAATATTCCGACCCTTCAGTCAATTCCTGTTCTGAACACTAATCATAGACCTACTAACTCTAACATGAATCGGAGGCCAACCCGTGGAACACCCATATGTAACTGTAGGCCAACTAGCCTCCATCCTATACTTTCTCTTAATCCTAATCCTAATACCAACAGCCAGTCTTATCGAGAACAAGCTCTTAAAATGAAGA???CAAAGGTTTGGTCCCAGCCTTCCTATTAGCTCCCAACAGATTTACACATGCAAGCATCTACATCCCAGTGAAAATGCCCTCCAAGTCA-CAAAGATCAAAAGGAGCTGGTATCAAGCACGC-TTCACTAGCAGCTCACAACACCTTGCTTA-GCCACACCCCCACGGGACACAGCAGTGATAAAAATTAAGCCATGAACGAAAGTTTGACTAAGTCATGGTTGAT-TAGGGTTGGTAAATTTCGTGCCAGCCACCGCGGTCATACGATTGACCCAAGCTAATAGGCATACGGCGTAAGGAGTGTTAAAGAGTTATA--CAAAAT-AAAGTCAAGCCTTGACTAAACCGTAAAAAGCCATAGTTAA-AATTAAGCTAAACCACGAAAGTGACTTTGGTACAATCT-ACTGCACGACAACTAAGACCCAAACTGGGATTAGATACCCCACTATGCTTAGCCGTAAACCCAGGTAGTCAT-AAAACAAGACTATTCGCCAGAGTACTACTAGCAACAGCCTAAAACTCAAAGGACTTGGCGGTGCTTCATACCCCCCTAGAGGAGCCTGTTCTATAACCGATAAACCCCGATCAACCTCACCAACCCTTGCTACTTCAGTCTATATACCGCCATCTTCAGCAAACCCTAAAAA-GGAATGAAAGTAAGCATAACTATCCTA-CGTAAAAACGTTAGGTCAAGGTGTAACCCATGGGATGGGAAGAAATGGGCTACATTTTCTA--CACCATAGAACACCCTAT-AC---CCCACGAAAGTTTTTATGAAACCTAAAAACCAAAGGAGGATTTAGCAGTAAATTAAGAACAGAGTGCTTAATTGAATAAGGCCATGAAG-CACGCACACACCGCCCGTCACCCTCCTCAAGTATCACAGCGA--ACGCCCAATCCACTAATTTATGCCGAGCGCCC-CCACAAGAGGAGACAAGTCGTAACAAGGTAAGCATACTGGAAGGTGTGCTTGGATAAAAACTAGATCTAGCCCACACTCCCCCCCCCC-------CCCCCCCCCCAATCACAGACAAATCAAATAAAGCATTCACCACCCA-TTCAAAGTATAGGAGATAGAAATCCAAATCACTAGTGGCGCTATAGAGAAAGTACCGTAAGGGAAAGATGAAAGA--TATCCTAAAAGTAAAAAAAAGCAAAGCTTACCCCTTGTACCTTTTGCATAATGAATTAACTAGTA-GTAACTTAGCAAAGAGACCTTTAGTTAAACTACCCGAAACCAGACGAGCTACTTACGAACAGTAC-CTA-GAACGAACTCATCTATGTGGCAAAATAGTGAGAAGATTTGTAAGTAGAGGTGAAAAGCCTAACGAGCCTGGTGATAGCTGGTTGTCCAAGAAAAGAATCTCAGTTCAACATTAAACAGTACCAA--GAACCCCCTGAAGTTCCAATGTATGTTTAACTGTTAGTCTAAAAAGGTACAGCTTTTTAGA-AATGGGTACAACCTTAACTAGAGAGTAAAACAGACACACACATGCCATAGTTGGCTTAAAAGCAG-CCATCAATTAAGAAAGCGTTCAAGCTCAACAATAAAA-CTGTGTTATAATCCCAACAATAA-CAAAT-CAACTCCTAGTATAATTATTGGACTAATCTATATAATTATAGAAGCAATACTGTTAACATGAGTAACAAGAAAACTTTTTCTCCTCGCACAAGCTTACATCAGTAACTGATACTACACTGATAGTTAACAGCCAATAAATA-AAACCCAACGCCAAGCCATTTATTAAGCCCACTGTTAACCCAACACAGGCGTGCAC-CAAGGAAAGATTAAAAAAAGTAAAAGGAACTCGGCAAACACAAACCTCGCCTGTTTACCAAAAACATCACCTCTAGCATAACCAGTATTAGAG-CACTGCCTGCCCAGTGACT-GA-TAGTTAAACGGCCGCGGTATCCTGACCGTGCAAAGGTAGCATAATCACTTGTTCTCTAAATAAGGACTTGTATGAACGGCCACACGAAGGTTTTACTGTCTCTTACTTTTAATCAGTGAAATTGACCTTCCCGTGAAGAGGCGGGAATAACAAAACAAGACGAGAAGACCCTATGGAGCTTCAATTAATCAACCCAATAAC-CCACAACCTC-AAACCAC-CAAGGGATAA--AAAAAACTTATATGGGTTGACAATTTCGGTTGGGGTGACCTCGGAGCACAAAAAACCCCTCCGAGTGATT--AAA-CCTAGGCCTACCAGCCAAAGCA----TAACATCACTTATTGATCCAAAGCTTT--GATCAACGGAACAAGTTACCCTAGGGATAACAGCGCAATCCTATTCTAGAGTCCATATCGACAATAGGGTTTACGACCTCGATGTTGGATCAGGACATCCTAATGGTGCAGCCGCTATTAAGGGTTCGTTTGTTCAACGATTAAAGTCCTACGTGATCTGAGTTCAGACCGGAGCAATCCAGGTCGGTTTCTATCTGTTGCGCATTTCTCCCAGTACGAAAGGACAAGAGAAATAAGGCCAACTTTACA-CACGCGCCTTCAAA-TAACTAATGATCTAATCTTAATTAAACAAACAAGCGCAAACTAACCC--TGCCCAAGA-CCAGGGCAT-TATGTCCCTGATTCACATAAACGTCATAATAGCCTTCTCCATATCCCTCGTAGGTCTACTAATATACCGATCCCACCTAATATCCGCACTACTCTGCTTAGAAGGCATAGCACTATCCCTATTTATCTTTACAACCCTCACAACCCTAAATTTACACTTCACCCTGGCCAACATAGCTCCAATCATCCTTCTAGTCTTCACAGCCTGCGAGGCAGCTATTGGACTAGCTTTACTAGTCATGATTTCCAACACATATGGCACCGACTATGTCCAAAGCCTTAACCTCCTCCAATGCTAAAGTTTATTATCCCCACTATCATACTAATACCACTAACCTGACTATCAAAAAACAATCTAATCTGAATCAACTCCACAACCCATAGCCTATTAATTAGCTTTACAAGTCTACTCCTCCTTACGCAATCCAATGATAATAACCTCAACTACTCCCTTACGTTCTTCTCTGACCCCCTCTCCACACCCCTCCTAATCTTGACCATATGACTCCTCCCCCTAATACTAATAGCAAG-CCAATCACACCTCCTCAAAGAGCCCCTTGCCCGAAAAAAACTCTATATCACAATATTAATCACACTACAAGTATTCCTCATCATAACATTCACCGCCACAGAACTAATCCTATTTTATATTATATTTGAAGCTACGCTAGTCCCAACCCTCATCATTATTACCCGTTGAGGTAATCAGACAGAACGACTTAATGCAGGACTTTACTTCCTCTTCTATACACTGCTCGGATCACTCCCCTTACTAGTAGCACTAACTTACCTACAAAACACAACAGGAACCCTAAACTTCCTTCTAATACAATACTGAACCCAACCCTTATCAACCTCCTGATCCAACACTTTTATATGATTAGCCTGTATAATAGCCTTCATAGTAAAGATACCCCTTTACGGACTACACTTATGACTCCCCAAAGCACATGTAGAAGCCCCCATTGCAGGCTCCATGGTACTTGCAGCCGTACTATTAAAACTCGGTGGTTACGGCATACTACGAATCACACCCATACTTAACCCACTCACAGAACACATGGCTTACCCCTTCCTCATACTCTCACTATGAGGCATAATCATAACCAGCTCCATCTGTTTACGCCAAACAGACCTAAAATCACTTATCGCATACTCCTCAATCAGCCACATAGCACTCGTTATCACAGCCATTCTCATCCAAACCCCCTGAAGCTACATAGGAGCTACCACCCTAATAATCGCCCACGGTCTCACCTCATCCATACTATTCTGCCTAGCAAATTCAAACTACGAACGAATTCACAGCCGAACCATAATCTTAGCCCGAGGCCTACAAATCTTCCTCCCATTGATAGCAACCTGATGACTACTAGCAAGCCTAACAAACCTCGCCCTACCCCCTACAATCAACCTAATCGGAGAACTATTCGTAATAATATCCATATTCTCATGATCAAATCTCACCATCATCCTAATAGGAACAAACATCGTAATCACCACCCTATACTCCCTATATATGCTAATTACCACACAGTACGGCAAACACACATACCACGTCAACAACCTCACCCCCTCCTTCACACGAGAACATACCCTAATAGCTCTACATATCATTCCCCTCCTACTTCTCTCACTAAACCCTAAAATCATTCTAGGTCCCCTCTACTATGAACCAAAATCTATTTACCTCTTTTATAACCCCAGTAATACTAGGCATCCCCATCATCACCCTAATCATCATATTCCCAACTATCTTGTTCCCAGCACCAACCCGGCTAATTAACAACCGAACAATCTCTATCCAACAGTGATTGACCAAATTTCGATCGAAACAACTAATAATTACACACAACTCCAAGGGACAAACCTGATCCCTCCTACTTGTTTCACTTATTCTATTCATCACCTCTACCAATCTCCTCGGAATACTACCACACTCATTTACACCTACCACACAGCTCTCAATAAATATAGGAATAGCCGTTCCCCTATGAGCCGGCACTGTCATCATAGGCTTCCGAAACAAGACAAAAGCATCTCTAGCCCACTTCTTGCCCCAAGGCACACCCACCTTCCTTATCCCTATACTAGTAATTATCGAAACTATCAGCCTATTGATCCAACCAGTAGCACTAGCCGTACGGCTAACTGCCAATATCACAGCAGGCCACCTGTTAATACACCTAATCGGAATAGCCACCCTCGCACTAATAAGCATCAGTCTATTCACAGCCTTCATCACATTCATCATTCTCACCCTCTTAACCATCCTTGAATTTGCCGTCGCCCTAATCCAAGCCTATGTTTTCACCCTCCTAGTAAGCCTGTACCTGCATGACAACACAT??ATGCCACAACTAGACACATCAACATGATTTCTTACCATCCTATCCGTAATACTAACTCTCTTCACACTACTCCAACCAAAAATCTCAATACACCTTTACACCCCTAATCCCAAACCAATACCTACCAAAACACAAAAACAGCACTCCCCCTGAAACACTGCATGAACCAAAATCTATTTACCTCTTTTATAA???????????????ATGTTCATAAACCGCTGATTATTCTCAACCAACCATAAGGACATCGGCACTCTATATCTACTATTCGGTGCCTGAGCGGGAATGGTGGGCACTGGCCTAAGCTTGCTAATCCGCACCGAGTTAGGCCAACCCGGTACATTAATTGGGGATGACCAAGTCTACAACGTGCTGGTAACAGCTCACGCCTTTGTGATAATTTTCTTCATAGTCATACCCATCATAATTGGCGGTTTCGGAAACTGATTAGTTCCTCTAATAATCGGAGCACCTGACATAGCCTTTCCTCGTATAAATAACATGAGCTTCTGACTACTCCCCCCTTCATTCCTACTACTAATAGCTTCTTCAATAGTCGAAGCCGGCGCAGGTACAGGCTGGACTGTTTACCCCCCTCTAGCCGGAAATTTAGCACATGCAGGAGCATCCGTAGACCTTACCATCTTTTCCCTACACCTAGCTGGTGTCTCCTCAATCCTTGGAGCCATCAACTTTATTACAACCATTATCAACATAAAACCCCCAGCCATAACTCAATACCAAACACCTCTCTTCGTATGATCTATTTTAGTCACGGCTGTATTGCTCCTCCTATCCCTACCAGTCTTAGCAGCTGGAATCACCATACTGTTAACCGACCGAAACCTAAATACAACTTTCTTTGACCCGGCAGGAGGAGGAGACCCTGTTTTGTATCAACACTTATTCTGATTCTTCGGTCACCCTGAGGTCTATATTCTAATCCTACCTGGCTTCGGAATAATCTCCCACATCGTAACTTATTATTCCGGGAAAAAAGAGCCCTTTGGATATATGGGAATAGTCTGGGCTATAATCTCTATTGGATTCTTAGGCTTTATCGTATGAGCCCACCACATATTCACTGTAGGTATGGATGTTGACACACGAGCATACTTTACATCCGTAACTATAATCATTGCCATCCCTACAGGAGTAAAAATCTTCAGCTGACTGGCAACCCTCCATGGAGGCAACATTAAATGATCTCCCGCCCTAATATGAGCCTTAGGCTTCATTTTTCTCTTTACAGTAGGTGGCTTGACTGGTATTGTCCTAGCCAACTCTTCACTAGATGTCGTCCTTCACGATACATACTATGTAGTCGCCCACTTCCACTACGTTCTTTCAATAGGAGCTGTTTTTGCCATCATAGGAGGTTTCGTTCACTGATTCCCATTATTCTCAGGATATACACTTGACCCCACATGAGCAAAAATCCATTTCCTCATCATATTTGTAGGCGTAAACCTGACATTCTTCCCTCAACATTTCCTAGGCCTATCAGGCATGCCTCGACGATACTCGGACTATCCAGACGCCTATACAACATGAAACACAGTCTCATCAATAGGCTCATTCATCTCACTAACAGCAGTTATACTGATAATCTTCATTATCTGAGAAGCCTTCGCATCCAAACGAGAAGTAACATCAATACATCTTACCTCTACCAACCTCGAATGACTAAATGGGTGCCCTCCACCATATCACACATTCGAAGAACCTGTATACATCAATCCAAAATGATCAAGA????ATGGCATACCCCCTTCAACTAGGTTTCCAAGACGCAACCTCTCCCATTATAGAGGAACTCTTACACTTTCATGATCACACCCTAATAATTGTTTTCCTAATTAGCTCTCTAGTCCTCTACATTATCACCCTAATACTAACAACCAAACTAACACATATCAACACAATAGACGCCCAAGAAGTAGAGACCATTTGAACCGTTCTCCCCGCTATCATTCTAATCCTAATCGCCCTACCATCCCTACGAATCCTCTACATAATAGACGAAATCAACAGCCCCTCTCTTACTGTAAAGACAATAGGTCACCAATGATATTGAAGCTACGAATATACCGACTACGAAGACCTGTCCTTTGACTCTTACATAATCCCAACATCGGACTTAAAACCAGGAGACCTACGACTATTAGAAGTCGACAACCGAATAGTATTGCCTATAGAAATAACAATCCGAGTCTTAGTCTCCTCCGAGGATGTCCTACACTCATGAGCTGTCCCCTCCCTAGGCCTAAAAACAGACGCAATCCCCGGGCGCCTAAACCAAACAACCTTAATATCAACACGACCAGGCTTATTCTACGGACAATGTTCAGAAATCTGCGGCTCAAACCATAGTTTCATACCAATTGTCCTCGAACTAGTACCCCTAGAAAACTTTGAAAAATGATCCATCTCAATACTGTAAATGACCCACCAAACCCACTCTTACCATATAGTAAACCCAAGCCCTTGACCCCTCACAGGAGCTCTCTCAGCACTTCTTATAACATCAGGCCTAATCATATGATTCCACTTCAACTCAACTATCCTACTAGCCCTAGGCCTTTTAACAAATATCCTGACAATATACCAATGATGACGAGACATTATCCGAGAAAGCACCTTCCAAGGTCATCACACACCAACTGTCCAAAAGGGGCTCCGATATGGAATAGTCCTATTCATCCTATCAGAGATTCTATTTTTCACTGGCTTTTTCTGAGCTTTTTACCACTCAAGCCTCGCTCCTACCCCCGAACTAGGCGGATGCTGACCACCAACAGGCATCTGCCCTCTAGACCCCTTCAAAGTACCTCTTCTCAATACTTCTGTTCTACTAGCCTCCGGCGTATCTATCACATGAGCCCACCACAGTCTCATACAAGGAGACCGCAAACAAATGCTTCAAGCCCTCTTTATCACAATCGCACTTGGTCTTTACTTCACCCTACTACAAGCATCGGAATACTACGAAACCCCCTTCACAATCTCAGACGGAGTTTACGGGTCCACTTTCTTTGTAGCCACAGGCTTTCACGGACTGCACGTTATCATTGGATCTACTTTCCTCACTGTCTGCTTTCTACGCCAAATAAAATTCCACTTCACACCAAACCATCATTTCGGCTTCGAAGCCGCAGCTTGATATTGACACTTCGTAGACGTCGTATGACTATTCCTCTACGTATCAATCTACTGATGAGGTTCATAGATGTTTATAATTAACATCCTAATACTCACCCTCCCCATTCTCCTAGCCGTGGCATTCCTAACCTTAGTAGAACGTAAAACCCTGGGGTATATACAGCTCCGAAAAGGACCAAACATTGTCGGCCCACATGGCTTACTCCAACCCTTCGCCGACGCAATTAAACTATTCACCAAAGAACCCCTACGTCCAGCCACATCCTCCACCACCATATTCATCATCGCACCCATACTAGCCCTAATCCTAGCCCTCACGATATGAAGCCCCCTGCCCATACCATATCCCCTCATCAACATACACCTAGGAATCCTATTTATACTAGCAATATCCAGCCTGACTGTTTATTCCATTCTATGATCCGGCTGAGCCTCCAACTCAAAATATGCACTAATCGGAGCTCTCCGAGCAGTAGCACAAACAATCTCATACGAAGTGACACTAGCCATCATCCTCCTATCAGTCTTACTAATAAGCGGCTCCTTCACCCTATCAGCACTAGCCACAACCCAAGAACAACTTTGACTGCTCTTGCCCCTATGACCACTAACCATAATATGATTTATCTCTACCCTCGCAGAAACTAACCGAGCCCCCTTCGACCTCACAGAAGGAGAATCAGAGCTGGTCTCTGGCTTCAACGTAGAATATGCAGC
	Aetiocetus_cotylalveus            ????????????????????????????????????????????????????????????????????????????????????????????????????????????????????????????????????????????????????????????????????????????????????????????????????????????????????????????????????????????????????????????????????????????????????????????????????????????????????????????????????????????????????????????????????????????????????????????????????????????????????????????????????????????????????????????????????????????????????????????????????????????????????????????????????????????????????????????????????????????????????????????????????????????????????????????????????????????????????????????????????????????????????????????????????????????????????????????????????????????????????????????????????????????????????????????????????????????????????????????????????????????????????????????????????????????????????????????????????????????????????????????????????????????????????????????????????????????????????????????????????????????????????????????????????????????????????????????????????????????????????????????????????????????????????????????????????????????????????????????????????????????????????????????????????????????????????????????????????????????????????????????????????????????????????????????????????????????????????????????????????????????????????????????????????????????????????????????????????????????????????????????????????????????????????????????????????????????????????????????????????????????????????????????????????????????????????????????????????????????????????????????????????????????????????????????????????????????????????????????????????????????????????????????????????????????????????????????????????????????????????????????????????????????????????????????????????????????????????????????????????????????????????????????????????????????????????????????????????????????????????????????????????????????????????????????????????????????????????????????????????????????????????????????????????????????????????????????????????????????????????????????????????????????????????????????????????????????????????????????????????????????????????????????????????????????????????????????????????????????????????????????????????????????????????????????????????????????????????????????????????????????????????????????????????????????????????????????????????????????????????????????????????????????????????????????????????????????????????????????????????????????????????????????????????????????????????????????????????????????????????????????????????????????????????????????????????????????????????????????????????????????????????????????????????????????????????????????????????????????????????????????????????????????????????????????????????????????????????????????????????????????????????????????????????????????????????????????????????????????????????????????????????????????????????????????????????????????????????????????????????????????????????????????????????????????????????????????????????????????????????????????????????????????????????????????????????????????????????????????????????????????????????????????????????????????????????????????????????????????????????????????????????????????????????????????????????????????????????????????????????????????????????????????????????????????????????????????????????????????????????????????????????????????????????????????????????????????????????????????????????????????????????????????????????????????????????????????????????????????????????????????????????????????????????????????????????????????????????????????????????????????????????????????????????????????????????????????????????????????????????????????????????????????????????????????????????????????????????????????????????????????????????????????????????????????????????????????????????????????????????????????????????????????????????????????????????????????????????????????????????????????????????????????????????????????????????????????????????????????????????????????????????????????????????????????????????????????????????????????????????????????????????????????????????????????????????????????????????????????????????????????????????????????????????????????????????????????????????????????????????????????????????????????????????????????????????????????????????????????????????????????????????????????????????????????????????????????????????????????????????????????????????????????????????????????????????????????????????????????????????????????????????????????????????????????????????????????????????????????????????????????????????????????????????????????????????????????????????????????????????????????????????????????????????????????????????????????????????????????????????????????????????????????????????????????????????????????????????????????????????????????????????????????????????????????????????????????????????????????????????????????????????????????????????????????????????????????????????????????????????????????????????????????????????????????????????????????????????????????????????????????????????????????????????????????????????????????????????????????????????????????????????????????????????????????????????????????????????????????????????????????????????????????????????????????????????????????????????????????????????????????????????????????????????????????????????????????????????????????????????????????????????????????????????????????????????????????????????????????????????????????????????????????????????????????????????????????????????????????????????????????????????????????????????????????????????????????????????????????????????????????????????????????????????????????????????????????????????????????????????????????????????????????????????????????????????????????????????????????????????????????????????????????????????????????????????????????????????????????????????????????????????????????????????????????????????????????????????????????????????????????????????????????????????????????????????????????????????????????????????????????????????????????????????????????????????????????????????????????????????????????????????????????????????????????????????????????????????????????????????????????????????????????????????????????????????????????????????????????????????????????????????????????????????????????????????????????????????????????????????????????????????????????????????????????????????????????????????????????????????????????????????????????????????????????????????????????????????????????????????????????????????????????????????????????????????????????????????????????????????????????????????????????????????????????????????????????????????????????????????????????????????????????????????????????????????????????????????????????????????????????????????????????????????????????????????????????????????????????????????????????????????????????????????????????????????????????????????????????????????????????????????????????????????????????????????????????????????????????????????????????????????????????????????????????????????????????????????????????????????????????????????????????????????????????????????????????????????????????????????????????????????????????????????????????????????????????????????????????????????????????????????????????????????????????????????????????????????????????????????????????????????????????????????????????????????????????????????????????????????????????????????????????????????????????????????????????????????????????????????????????????????????????????????????????????????????????????????????????????????????????????????????????????????????????????????????????????????????????????????????????????????????????????????????????????????????????????????????????????????????????????????????????????????????????????????????????????????????????????????????????????????????????????????????????????????????????????????????????????????????????????????????????????????????????????????????????????????????????????????????????????????????????????????????????????????????????????????????????????????????????????????????????????????????????????????????????????????????????????????????????????????????????????????????????????????????????????????????????????????????????????????????????????????????????????????????????????????????????????????????????????????????????????????????????????????????????????????????????????????????????????????????????????????????????????????????????????????????????????????????????????????????????????????????????????????????????????????????????????????????????????????????????????????????????????????????????????????????????????????????????????????????????????????????????????????????????????????????????????????????????????????????????????????????????????????????????????????????????????????????????????????????????????????????????????????????????????????????????????????????????????????????????????????????????????????????????????????????????????????????????????????????????????????????????????????????????????????????????????????????????????????????????????????????????????????????????????????????????????????????????????????????????????????????????????????????????????????????????????????????????????????????????????????????????????????????????????????????????????????????????????????????????????????????????????????????????????????????????????????????????????????????????????????????????????????????????????????????????????????????????????????????????????????????????????????????????????????????????????????????????????????????????????????????????????????????????????????????????????????????????????????????????????????????????????????????????????????????????????????????????????????????????????????????????????????????????????????????????????????????????????????????????????????????????????????????????????????????????????????????????????????????????????????????????????????????????????????????????????????????????????????????????????????????????????????????????????????????????????????????????????????????????????????????????????????????????????????????????????????????????????????????????????????????????????????????????????????????????????
	Aetiocetus_polydentatus           ????????????????????????????????????????????????????????????????????????????????????????????????????????????????????????????????????????????????????????????????????????????????????????????????????????????????????????????????????????????????????????????????????????????????????????????????????????????????????????????????????????????????????????????????????????????????????????????????????????????????????????????????????????????????????????????????????????????????????????????????????????????????????????????????????????????????????????????????????????????????????????????????????????????????????????????????????????????????????????????????????????????????????????????????????????????????????????????????????????????????????????????????????????????????????????????????????????????????????????????????????????????????????????????????????????????????????????????????????????????????????????????????????????????????????????????????????????????????????????????????????????????????????????????????????????????????????????????????????????????????????????????????????????????????????????????????????????????????????????????????????????????????????????????????????????????????????????????????????????????????????????????????????????????????????????????????????????????????????????????????????????????????????????????????????????????????????????????????????????????????????????????????????????????????????????????????????????????????????????????????????????????????????????????????????????????????????????????????????????????????????????????????????????????????????????????????????????????????????????????????????????????????????????????????????????????????????????????????????????????????????????????????????????????????????????????????????????????????????????????????????????????????????????????????????????????????????????????????????????????????????????????????????????????????????????????????????????????????????????????????????????????????????????????????????????????????????????????????????????????????????????????????????????????????????????????????????????????????????????????????????????????????????????????????????????????????????????????????????????????????????????????????????????????????????????????????????????????????????????????????????????????????????????????????????????????????????????????????????????????????????????????????????????????????????????????????????????????????????????????????????????????????????????????????????????????????????????????????????????????????????????????????????????????????????????????????????????????????????????????????????????????????????????????????????????????????????????????????????????????????????????????????????????????????????????????????????????????????????????????????????????????????????????????????????????????????????????????????????????????????????????????????????????????????????????????????????????????????????????????????????????????????????????????????????????????????????????????????????????????????????????????????????????????????????????????????????????????????????????????????????????????????????????????????????????????????????????????????????????????????????????????????????????????????????????????????????????????????????????????????????????????????????????????????????????????????????????????????????????????????????????????????????????????????????????????????????????????????????????????????????????????????????????????????????????????????????????????????????????????????????????????????????????????????????????????????????????????????????????????????????????????????????????????????????????????????????????????????????????????????????????????????????????????????????????????????????????????????????????????????????????????????????????????????????????????????????????????????????????????????????????????????????????????????????????????????????????????????????????????????????????????????????????????????????????????????????????????????????????????????????????????????????????????????????????????????????????????????????????????????????????????????????????????????????????????????????????????????????????????????????????????????????????????????????????????????????????????????????????????????????????????????????????????????????????????????????????????????????????????????????????????????????????????????????????????????????????????????????????????????????????????????????????????????????????????????????????????????????????????????????????????????????????????????????????????????????????????????????????????????????????????????????????????????????????????????????????????????????????????????????????????????????????????????????????????????????????????????????????????????????????????????????????????????????????????????????????????????????????????????????????????????????????????????????????????????????????????????????????????????????????????????????????????????????????????????????????????????????????????????????????????????????????????????????????????????????????????????????????????????????????????????????????????????????????????????????????????????????????????????????????????????????????????????????????????????????????????????????????????????????????????????????????????????????????????????????????????????????????????????????????????????????????????????????????????????????????????????????????????????????????????????????????????????????????????????????????????????????????????????????????????????????????????????????????????????????????????????????????????????????????????????????????????????????????????????????????????????????????????????????????????????????????????????????????????????????????????????????????????????????????????????????????????????????????????????????????????????????????????????????????????????????????????????????????????????????????????????????????????????????????????????????????????????????????????????????????????????????????????????????????????????????????????????????????????????????????????????????????????????????????????????????????????????????????????????????????????????????????????????????????????????????????????????????????????????????????????????????????????????????????????????????????????????????????????????????????????????????????????????????????????????????????????????????????????????????????????????????????????????????????????????????????????????????????????????????????????????????????????????????????????????????????????????????????????????????????????????????????????????????????????????????????????????????????????????????????????????????????????????????????????????????????????????????????????????????????????????????????????????????????????????????????????????????????????????????????????????????????????????????????????????????????????????????????????????????????????????????????????????????????????????????????????????????????????????????????????????????????????????????????????????????????????????????????????????????????????????????????????????????????????????????????????????????????????????????????????????????????????????????????????????????????????????????????????????????????????????????????????????????????????????????????????????????????????????????????????????????????????????????????????????????????????????????????????????????????????????????????????????????????????????????????????????????????????????????????????????????????????????????????????????????????????????????????????????????????????????????????????????????????????????????????????????????????????????????????????????????????????????????????????????????????????????????????????????????????????????????????????????????????????????????????????????????????????????????????????????????????????????????????????????????????????????????????????????????????????????????????????????????????????????????????????????????????????????????????????????????????????????????????????????????????????????????????????????????????????????????????????????????????????????????????????????????????????????????????????????????????????????????????????????????????????????????????????????????????????????????????????????????????????????????????????????????????????????????????????????????????????????????????????????????????????????????????????????????????????????????????????????????????????????????????????????????????????????????????????????????????????????????????????????????????????????????????????????????????????????????????????????????????????????????????????????????????????????????????????????????????????????????????????????????????????????????????????????????????????????????????????????????????????????????????????????????????????????????????????????????????????????????????????????????????????????????????????????????????????????????????????????????????????????????????????????????????????????????????????????????????????????????????????????????????????????????????????????????????????????????????????????????????????????????????????????????????????????????????????????????????????????????????????????????????????????????????????????????????????????????????????????????????????????????????????????????????????????????????????????????????????????????????????????????????????????????????????????????????????????????????????????????????????????????????????????????????????????????????????????????????????????????????????????????????????????????????????????????????????????????????????????????????????????????????????????????????????????????????????????????????????????????????????????????????????????????????????????????????????????????????????????????????????????????????????????????????????????????????????????????????????????????????????????????????????????????????????????????????????????????????????????????????????????????????????????????????????????????????????????????????????????????????????????????????????????????????????????????????????????????????????????????????????????????????????????????????????????????????????????????????????????????????????????????????????????????????????????????????????????????????????????????????????????????????????????????????????????????????????????????????????????
	Aetiocetus_weltoni                ????????????????????????????????????????????????????????????????????????????????????????????????????????????????????????????????????????????????????????????????????????????????????????????????????????????????????????????????????????????????????????????????????????????????????????????????????????????????????????????????????????????????????????????????????????????????????????????????????????????????????????????????????????????????????????????????????????????????????????????????????????????????????????????????????????????????????????????????????????????????????????????????????????????????????????????????????????????????????????????????????????????????????????????????????????????????????????????????????????????????????????????????????????????????????????????????????????????????????????????????????????????????????????????????????????????????????????????????????????????????????????????????????????????????????????????????????????????????????????????????????????????????????????????????????????????????????????????????????????????????????????????????????????????????????????????????????????????????????????????????????????????????????????????????????????????????????????????????????????????????????????????????????????????????????????????????????????????????????????????????????????????????????????????????????????????????????????????????????????????????????????????????????????????????????????????????????????????????????????????????????????????????????????????????????????????????????????????????????????????????????????????????????????????????????????????????????????????????????????????????????????????????????????????????????????????????????????????????????????????????????????????????????????????????????????????????????????????????????????????????????????????????????????????????????????????????????????????????????????????????????????????????????????????????????????????????????????????????????????????????????????????????????????????????????????????????????????????????????????????????????????????????????????????????????????????????????????????????????????????????????????????????????????????????????????????????????????????????????????????????????????????????????????????????????????????????????????????????????????????????????????????????????????????????????????????????????????????????????????????????????????????????????????????????????????????????????????????????????????????????????????????????????????????????????????????????????????????????????????????????????????????????????????????????????????????????????????????????????????????????????????????????????????????????????????????????????????????????????????????????????????????????????????????????????????????????????????????????????????????????????????????????????????????????????????????????????????????????????????????????????????????????????????????????????????????????????????????????????????????????????????????????????????????????????????????????????????????????????????????????????????????????????????????????????????????????????????????????????????????????????????????????????????????????????????????????????????????????????????????????????????????????????????????????????????????????????????????????????????????????????????????????????????????????????????????????????????????????????????????????????????????????????????????????????????????????????????????????????????????????????????????????????????????????????????????????????????????????????????????????????????????????????????????????????????????????????????????????????????????????????????????????????????????????????????????????????????????????????????????????????????????????????????????????????????????????????????????????????????????????????????????????????????????????????????????????????????????????????????????????????????????????????????????????????????????????????????????????????????????????????????????????????????????????????????????????????????????????????????????????????????????????????????????????????????????????????????????????????????????????????????????????????????????????????????????????????????????????????????????????????????????????????????????????????????????????????????????????????????????????????????????????????????????????????????????????????????????????????????????????????????????????????????????????????????????????????????????????????????????????????????????????????????????????????????????????????????????????????????????????????????????????????????????????????????????????????????????????????????????????????????????????????????????????????????????????????????????????????????????????????????????????????????????????????????????????????????????????????????????????????????????????????????????????????????????????????????????????????????????????????????????????????????????????????????????????????????????????????????????????????????????????????????????????????????????????????????????????????????????????????????????????????????????????????????????????????????????????????????????????????????????????????????????????????????????????????????????????????????????????????????????????????????????????????????????????????????????????????????????????????????????????????????????????????????????????????????????????????????????????????????????????????????????????????????????????????????????????????????????????????????????????????????????????????????????????????????????????????????????????????????????????????????????????????????????????????????????????????????????????????????????????????????????????????????????????????????????????????????????????????????????????????????????????????????????????????????????????????????????????????????????????????????????????????????????????????????????????????????????????????????????????????????????????????????????????????????????????????????????????????????????????????????????????????????????????????????????????????????????????????????????????????????????????????????????????????????????????????????????????????????????????????????????????????????????????????????????????????????????????????????????????????????????????????????????????????????????????????????????????????????????????????????????????????????????????????????????????????????????????????????????????????????????????????????????????????????????????????????????????????????????????????????????????????????????????????????????????????????????????????????????????????????????????????????????????????????????????????????????????????????????????????????????????????????????????????????????????????????????????????????????????????????????????????????????????????????????????????????????????????????????????????????????????????????????????????????????????????????????????????????????????????????????????????????????????????????????????????????????????????????????????????????????????????????????????????????????????????????????????????????????????????????????????????????????????????????????????????????????????????????????????????????????????????????????????????????????????????????????????????????????????????????????????????????????????????????????????????????????????????????????????????????????????????????????????????????????????????????????????????????????????????????????????????????????????????????????????????????????????????????????????????????????????????????????????????????????????????????????????????????????????????????????????????????????????????????????????????????????????????????????????????????????????????????????????????????????????????????????????????????????????????????????????????????????????????????????????????????????????????????????????????????????????????????????????????????????????????????????????????????????????????????????????????????????????????????????????????????????????????????????????????????????????????????????????????????????????????????????????????????????????????????????????????????????????????????????????????????????????????????????????????????????????????????????????????????????????????????????????????????????????????????????????????????????????????????????????????????????????????????????????????????????????????????????????????????????????????????????????????????????????????????????????????????????????????????????????????????????????????????????????????????????????????????????????????????????????????????????????????????????????????????????????????????????????????????????????????????????????????????????????????????????????????????????????????????????????????????????????????????????????????????????????????????????????????????????????????????????????????????????????????????????????????????????????????????????????????????????????????????????????????????????????????????????????????????????????????????????????????????????????????????????????????????????????????????????????????????????????????????????????????????????????????????????????????????????????????????????????????????????????????????????????????????????????????????????????????????????????????????????????????????????????????????????????????????????????????????????????????????????????????????????????????????????????????????????????????????????????????????????????????????????????????????????????????????????????????????????????????????????????????????????????????????????????????????????????????????????????????????????????????????????????????????????????????????????????????????????????????????????????????????????????????????????????????????????????????????????????????????????????????????????????????????????????????????????????????????????????????????????????????????????????????????????????????????????????????????????????????????????????????????????????????????????????????????????????????????????????????????????????????????????????????????????????????????????????????????????????????????????????????????????????????????????????????????????????????????????????????????????????????????????????????????????????????????????????????????????????????????????????????????????????????????????????????????????????????????????????????????????????????????????????????????????????????????????????????????????????
	Aglaocetus_moreni                 ????????????????????????????????????????????????????????????????????????????????????????????????????????????????????????????????????????????????????????????????????????????????????????????????????????????????????????????????????????????????????????????????????????????????????????????????????????????????????????????????????????????????????????????????????????????????????????????????????????????????????????????????????????????????????????????????????????????????????????????????????????????????????????????????????????????????????????????????????????????????????????????????????????????????????????????????????????????????????????????????????????????????????????????????????????????????????????????????????????????????????????????????????????????????????????????????????????????????????????????????????????????????????????????????????????????????????????????????????????????????????????????????????????????????????????????????????????????????????????????????????????????????????????????????????????????????????????????????????????????????????????????????????????????????????????????????????????????????????????????????????????????????????????????????????????????????????????????????????????????????????????????????????????????????????????????????????????????????????????????????????????????????????????????????????????????????????????????????????????????????????????????????????????????????????????????????????????????????????????????????????????????????????????????????????????????????????????????????????????????????????????????????????????????????????????????????????????????????????????????????????????????????????????????????????????????????????????????????????????????????????????????????????????????????????????????????????????????????????????????????????????????????????????????????????????????????????????????????????????????????????????????????????????????????????????????????????????????????????????????????????????????????????????????????????????????????????????????????????????????????????????????????????????????????????????????????????????????????????????????????????????????????????????????????????????????????????????????????????????????????????????????????????????????????????????????????????????????????????????????????????????????????????????????????????????????????????????????????????????????????????????????????????????????????????????????????????????????????????????????????????????????????????????????????????????????????????????????????????????????????????????????????????????????????????????????????????????????????????????????????????????????????????????????????????????????????????????????????????????????????????????????????????????????????????????????????????????????????????????????????????????????????????????????????????????????????????????????????????????????????????????????????????????????????????????????????????????????????????????????????????????????????????????????????????????????????????????????????????????????????????????????????????????????????????????????????????????????????????????????????????????????????????????????????????????????????????????????????????????????????????????????????????????????????????????????????????????????????????????????????????????????????????????????????????????????????????????????????????????????????????????????????????????????????????????????????????????????????????????????????????????????????????????????????????????????????????????????????????????????????????????????????????????????????????????????????????????????????????????????????????????????????????????????????????????????????????????????????????????????????????????????????????????????????????????????????????????????????????????????????????????????????????????????????????????????????????????????????????????????????????????????????????????????????????????????????????????????????????????????????????????????????????????????????????????????????????????????????????????????????????????????????????????????????????????????????????????????????????????????????????????????????????????????????????????????????????????????????????????????????????????????????????????????????????????????????????????????????????????????????????????????????????????????????????????????????????????????????????????????????????????????????????????????????????????????????????????????????????????????????????????????????????????????????????????????????????????????????????????????????????????????????????????????????????????????????????????????????????????????????????????????????????????????????????????????????????????????????????????????????????????????????????????????????????????????????????????????????????????????????????????????????????????????????????????????????????????????????????????????????????????????????????????????????????????????????????????????????????????????????????????????????????????????????????????????????????????????????????????????????????????????????????????????????????????????????????????????????????????????????????????????????????????????????????????????????????????????????????????????????????????????????????????????????????????????????????????????????????????????????????????????????????????????????????????????????????????????????????????????????????????????????????????????????????????????????????????????????????????????????????????????????????????????????????????????????????????????????????????????????????????????????????????????????????????????????????????????????????????????????????????????????????????????????????????????????????????????????????????????????????????????????????????????????????????????????????????????????????????????????????????????????????????????????????????????????????????????????????????????????????????????????????????????????????????????????????????????????????????????????????????????????????????????????????????????????????????????????????????????????????????????????????????????????????????????????????????????????????????????????????????????????????????????????????????????????????????????????????????????????????????????????????????????????????????????????????????????????????????????????????????????????????????????????????????????????????????????????????????????????????????????????????????????????????????????????????????????????????????????????????????????????????????????????????????????????????????????????????????????????????????????????????????????????????????????????????????????????????????????????????????????????????????????????????????????????????????????????????????????????????????????????????????????????????????????????????????????????????????????????????????????????????????????????????????????????????????????????????????????????????????????????????????????????????????????????????????????????????????????????????????????????????????????????????????????????????????????????????????????????????????????????????????????????????????????????????????????????????????????????????????????????????????????????????????????????????????????????????????????????????????????????????????????????????????????????????????????????????????????????????????????????????????????????????????????????????????????????????????????????????????????????????????????????????????????????????????????????????????????????????????????????????????????????????????????????????????????????????????????????????????????????????????????????????????????????????????????????????????????????????????????????????????????????????????????????????????????????????????????????????????????????????????????????????????????????????????????????????????????????????????????????????????????????????????????????????????????????????????????????????????????????????????????????????????????????????????????????????????????????????????????????????????????????????????????????????????????????????????????????????????????????????????????????????????????????????????????????????????????????????????????????????????????????????????????????????????????????????????????????????????????????????????????????????????????????????????????????????????????????????????????????????????????????????????????????????????????????????????????????????????????????????????????????????????????????????????????????????????????????????????????????????????????????????????????????????????????????????????????????????????????????????????????????????????????????????????????????????????????????????????????????????????????????????????????????????????????????????????????????????????????????????????????????????????????????????????????????????????????????????????????????????????????????????????????????????????????????????????????????????????????????????????????????????????????????????????????????????????????????????????????????????????????????????????????????????????????????????????????????????????????????????????????????????????????????????????????????????????????????????????????????????????????????????????????????????????????????????????????????????????????????????????????????????????????????????????????????????????????????????????????????????????????????????????????????????????????????????????????????????????????????????????????????????????????????????????????????????????????????????????????????????????????????????????????????????????????????????????????????????????????????????????????????????????????????????????????????????????????????????????????????????????????????????????????????????????????????????????????????????????????????????????????????????????????????????????????????????????????????????????????????????????????????????????????????????????????????????????????????????????????????????????????????????????????????????????????????????????????????????????????????????????????????????????????????????????????????????????????????????????????????????????????????????????????????????????????????????????????????????????????????????????????????????????????????????????????????????????????????????????????????????????????????????????????????????????????????????????????????????????????????????????????????????????????????????????????????????????????????
	Aglaocetus_patulus                ????????????????????????????????????????????????????????????????????????????????????????????????????????????????????????????????????????????????????????????????????????????????????????????????????????????????????????????????????????????????????????????????????????????????????????????????????????????????????????????????????????????????????????????????????????????????????????????????????????????????????????????????????????????????????????????????????????????????????????????????????????????????????????????????????????????????????????????????????????????????????????????????????????????????????????????????????????????????????????????????????????????????????????????????????????????????????????????????????????????????????????????????????????????????????????????????????????????????????????????????????????????????????????????????????????????????????????????????????????????????????????????????????????????????????????????????????????????????????????????????????????????????????????????????????????????????????????????????????????????????????????????????????????????????????????????????????????????????????????????????????????????????????????????????????????????????????????????????????????????????????????????????????????????????????????????????????????????????????????????????????????????????????????????????????????????????????????????????????????????????????????????????????????????????????????????????????????????????????????????????????????????????????????????????????????????????????????????????????????????????????????????????????????????????????????????????????????????????????????????????????????????????????????????????????????????????????????????????????????????????????????????????????????????????????????????????????????????????????????????????????????????????????????????????????????????????????????????????????????????????????????????????????????????????????????????????????????????????????????????????????????????????????????????????????????????????????????????????????????????????????????????????????????????????????????????????????????????????????????????????????????????????????????????????????????????????????????????????????????????????????????????????????????????????????????????????????????????????????????????????????????????????????????????????????????????????????????????????????????????????????????????????????????????????????????????????????????????????????????????????????????????????????????????????????????????????????????????????????????????????????????????????????????????????????????????????????????????????????????????????????????????????????????????????????????????????????????????????????????????????????????????????????????????????????????????????????????????????????????????????????????????????????????????????????????????????????????????????????????????????????????????????????????????????????????????????????????????????????????????????????????????????????????????????????????????????????????????????????????????????????????????????????????????????????????????????????????????????????????????????????????????????????????????????????????????????????????????????????????????????????????????????????????????????????????????????????????????????????????????????????????????????????????????????????????????????????????????????????????????????????????????????????????????????????????????????????????????????????????????????????????????????????????????????????????????????????????????????????????????????????????????????????????????????????????????????????????????????????????????????????????????????????????????????????????????????????????????????????????????????????????????????????????????????????????????????????????????????????????????????????????????????????????????????????????????????????????????????????????????????????????????????????????????????????????????????????????????????????????????????????????????????????????????????????????????????????????????????????????????????????????????????????????????????????????????????????????????????????????????????????????????????????????????????????????????????????????????????????????????????????????????????????????????????????????????????????????????????????????????????????????????????????????????????????????????????????????????????????????????????????????????????????????????????????????????????????????????????????????????????????????????????????????????????????????????????????????????????????????????????????????????????????????????????????????????????????????????????????????????????????????????????????????????????????????????????????????????????????????????????????????????????????????????????????????????????????????????????????????????????????????????????????????????????????????????????????????????????????????????????????????????????????????????????????????????????????????????????????????????????????????????????????????????????????????????????????????????????????????????????????????????????????????????????????????????????????????????????????????????????????????????????????????????????????????????????????????????????????????????????????????????????????????????????????????????????????????????????????????????????????????????????????????????????????????????????????????????????????????????????????????????????????????????????????????????????????????????????????????????????????????????????????????????????????????????????????????????????????????????????????????????????????????????????????????????????????????????????????????????????????????????????????????????????????????????????????????????????????????????????????????????????????????????????????????????????????????????????????????????????????????????????????????????????????????????????????????????????????????????????????????????????????????????????????????????????????????????????????????????????????????????????????????????????????????????????????????????????????????????????????????????????????????????????????????????????????????????????????????????????????????????????????????????????????????????????????????????????????????????????????????????????????????????????????????????????????????????????????????????????????????????????????????????????????????????????????????????????????????????????????????????????????????????????????????????????????????????????????????????????????????????????????????????????????????????????????????????????????????????????????????????????????????????????????????????????????????????????????????????????????????????????????????????????????????????????????????????????????????????????????????????????????????????????????????????????????????????????????????????????????????????????????????????????????????????????????????????????????????????????????????????????????????????????????????????????????????????????????????????????????????????????????????????????????????????????????????????????????????????????????????????????????????????????????????????????????????????????????????????????????????????????????????????????????????????????????????????????????????????????????????????????????????????????????????????????????????????????????????????????????????????????????????????????????????????????????????????????????????????????????????????????????????????????????????????????????????????????????????????????????????????????????????????????????????????????????????????????????????????????????????????????????????????????????????????????????????????????????????????????????????????????????????????????????????????????????????????????????????????????????????????????????????????????????????????????????????????????????????????????????????????????????????????????????????????????????????????????????????????????????????????????????????????????????????????????????????????????????????????????????????????????????????????????????????????????????????????????????????????????????????????????????????????????????????????????????????????????????????????????????????????????????????????????????????????????????????????????????????????????????????????????????????????????????????????????????????????????????????????????????????????????????????????????????????????????????????????????????????????????????????????????????????????????????????????????????????????????????????????????????????????????????????????????????????????????????????????????????????????????????????????????????????????????????????????????????????????????????????????????????????????????????????????????????????????????????????????????????????????????????????????????????????????????????????????????????????????????????????????????????????????????????????????????????????????????????????????????????????????????????????????????????????????????????????????????????????????????????????????????????????????????????????????????????????????????????????????????????????????????????????????????????????????????????????????????????????????????????????????????????????????????????????????????????????????????????????????????????????????????????????????????????????????????????????????????????????????????????????????????????????????????????????????????????????????????????????????????????????????????????????????????????????????????????????????????????????????????????????????????????????????????????????????????????????????????????????????????????????????????????????????????????????????????????????????????????????????????????????????????????????????????????????????????????????????????????????????????????????????????????????????????????????????????????????????????????????????????????????????????????????????????????????????????????????????????????????????????????????????????????????????????????????????????????????????????????????????????????????????????????????????????????????????????????????????????????????????????????????????????????????????????????????????????????????????????????????????????????????????????????????????????????????????????????????????????????????????????????????????????????????????????????????????????????????????????????????????????????????????????????????????????????????????????????????????????????????????????????????????????
	Archaebalaenoptera_castriarquati  ????????????????????????????????????????????????????????????????????????????????????????????????????????????????????????????????????????????????????????????????????????????????????????????????????????????????????????????????????????????????????????????????????????????????????????????????????????????????????????????????????????????????????????????????????????????????????????????????????????????????????????????????????????????????????????????????????????????????????????????????????????????????????????????????????????????????????????????????????????????????????????????????????????????????????????????????????????????????????????????????????????????????????????????????????????????????????????????????????????????????????????????????????????????????????????????????????????????????????????????????????????????????????????????????????????????????????????????????????????????????????????????????????????????????????????????????????????????????????????????????????????????????????????????????????????????????????????????????????????????????????????????????????????????????????????????????????????????????????????????????????????????????????????????????????????????????????????????????????????????????????????????????????????????????????????????????????????????????????????????????????????????????????????????????????????????????????????????????????????????????????????????????????????????????????????????????????????????????????????????????????????????????????????????????????????????????????????????????????????????????????????????????????????????????????????????????????????????????????????????????????????????????????????????????????????????????????????????????????????????????????????????????????????????????????????????????????????????????????????????????????????????????????????????????????????????????????????????????????????????????????????????????????????????????????????????????????????????????????????????????????????????????????????????????????????????????????????????????????????????????????????????????????????????????????????????????????????????????????????????????????????????????????????????????????????????????????????????????????????????????????????????????????????????????????????????????????????????????????????????????????????????????????????????????????????????????????????????????????????????????????????????????????????????????????????????????????????????????????????????????????????????????????????????????????????????????????????????????????????????????????????????????????????????????????????????????????????????????????????????????????????????????????????????????????????????????????????????????????????????????????????????????????????????????????????????????????????????????????????????????????????????????????????????????????????????????????????????????????????????????????????????????????????????????????????????????????????????????????????????????????????????????????????????????????????????????????????????????????????????????????????????????????????????????????????????????????????????????????????????????????????????????????????????????????????????????????????????????????????????????????????????????????????????????????????????????????????????????????????????????????????????????????????????????????????????????????????????????????????????????????????????????????????????????????????????????????????????????????????????????????????????????????????????????????????????????????????????????????????????????????????????????????????????????????????????????????????????????????????????????????????????????????????????????????????????????????????????????????????????????????????????????????????????????????????????????????????????????????????????????????????????????????????????????????????????????????????????????????????????????????????????????????????????????????????????????????????????????????????????????????????????????????????????????????????????????????????????????????????????????????????????????????????????????????????????????????????????????????????????????????????????????????????????????????????????????????????????????????????????????????????????????????????????????????????????????????????????????????????????????????????????????????????????????????????????????????????????????????????????????????????????????????????????????????????????????????????????????????????????????????????????????????????????????????????????????????????????????????????????????????????????????????????????????????????????????????????????????????????????????????????????????????????????????????????????????????????????????????????????????????????????????????????????????????????????????????????????????????????????????????????????????????????????????????????????????????????????????????????????????????????????????????????????????????????????????????????????????????????????????????????????????????????????????????????????????????????????????????????????????????????????????????????????????????????????????????????????????????????????????????????????????????????????????????????????????????????????????????????????????????????????????????????????????????????????????????????????????????????????????????????????????????????????????????????????????????????????????????????????????????????????????????????????????????????????????????????????????????????????????????????????????????????????????????????????????????????????????????????????????????????????????????????????????????????????????????????????????????????????????????????????????????????????????????????????????????????????????????????????????????????????????????????????????????????????????????????????????????????????????????????????????????????????????????????????????????????????????????????????????????????????????????????????????????????????????????????????????????????????????????????????????????????????????????????????????????????????????????????????????????????????????????????????????????????????????????????????????????????????????????????????????????????????????????????????????????????????????????????????????????????????????????????????????????????????????????????????????????????????????????????????????????????????????????????????????????????????????????????????????????????????????????????????????????????????????????????????????????????????????????????????????????????????????????????????????????????????????????????????????????????????????????????????????????????????????????????????????????????????????????????????????????????????????????????????????????????????????????????????????????????????????????????????????????????????????????????????????????????????????????????????????????????????????????????????????????????????????????????????????????????????????????????????????????????????????????????????????????????????????????????????????????????????????????????????????????????????????????????????????????????????????????????????????????????????????????????????????????????????????????????????????????????????????????????????????????????????????????????????????????????????????????????????????????????????????????????????????????????????????????????????????????????????????????????????????????????????????????????????????????????????????????????????????????????????????????????????????????????????????????????????????????????????????????????????????????????????????????????????????????????????????????????????????????????????????????????????????????????????????????????????????????????????????????????????????????????????????????????????????????????????????????????????????????????????????????????????????????????????????????????????????????????????????????????????????????????????????????????????????????????????????????????????????????????????????????????????????????????????????????????????????????????????????????????????????????????????????????????????????????????????????????????????????????????????????????????????????????????????????????????????????????????????????????????????????????????????????????????????????????????????????????????????????????????????????????????????????????????????????????????????????????????????????????????????????????????????????????????????????????????????????????????????????????????????????????????????????????????????????????????????????????????????????????????????????????????????????????????????????????????????????????????????????????????????????????????????????????????????????????????????????????????????????????????????????????????????????????????????????????????????????????????????????????????????????????????????????????????????????????????????????????????????????????????????????????????????????????????????????????????????????????????????????????????????????????????????????????????????????????????????????????????????????????????????????????????????????????????????????????????????????????????????????????????????????????????????????????????????????????????????????????????????????????????????????????????????????????????????????????????????????????????????????????????????????????????????????????????????????????????????????????????????????????????????????????????????????????????????????????????????????????????????????????????????????????????????????????????????????????????????????????????????????????????????????????????????????????????????????????????????????????????????????????????????????????????????????????????????????????????????????????????????????????????????????????????????????????????????????????????????????????????????????????????????????????????????????????????????????????????????????????????????????????????????????????????????????????????????????????????????????????????????????????????????????????????????????????????????????????????????????????????????????????????????????????????????????????????????????????????????????????????????????????????????????????????????????????????????????????????????????????????????????????????????????????????????????????????????????????????????????????????????????????????????????????????????????????????????????????????????????????????????????????????????????????????????????????????????????
	Aulocetus_latus  ????????????????????????????????????????????????????????????????????????????????????????????????????????????????????????????????????????????????????????????????????????????????????????????????????????????????????????????????????????????????????????????????????????????????????????????????????????????????????????????????????????????????????????????????????????????????????????????????????????????????????????????????????????????????????????????????????????????????????????????????????????????????????????????????????????????????????????????????????????????????????????????????????????????????????????????????????????????????????????????????????????????????????????????????????????????????????????????????????????????????????????????????????????????????????????????????????????????????????????????????????????????????????????????????????????????????????????????????????????????????????????????????????????????????????????????????????????????????????????????????????????????????????????????????????????????????????????????????????????????????????????????????????????????????????????????????????????????????????????????????????????????????????????????????????????????????????????????????????????????????????????????????????????????????????????????????????????????????????????????????????????????????????????????????????????????????????????????????????????????????????????????????????????????????????????????????????????????????????????????????????????????????????????????????????????????????????????????????????????????????????????????????????????????????????????????????????????????????????????????????????????????????????????????????????????????????????????????????????????????????????????????????????????????????????????????????????????????????????????????????????????????????????????????????????????????????????????????????????????????????????????????????????????????????????????????????????????????????????????????????????????????????????????????????????????????????????????????????????????????????????????????????????????????????????????????????????????????????????????????????????????????????????????????????????????????????????????????????????????????????????????????????????????????????????????????????????????????????????????????????????????????????????????????????????????????????????????????????????????????????????????????????????????????????????????????????????????????????????????????????????????????????????????????????????????????????????????????????????????????????????????????????????????????????????????????????????????????????????????????????????????????????????????????????????????????????????????????????????????????????????????????????????????????????????????????????????????????????????????????????????????????????????????????????????????????????????????????????????????????????????????????????????????????????????????????????????????????????????????????????????????????????????????????????????????????????????????????????????????????????????????????????????????????????????????????????????????????????????????????????????????????????????????????????????????????????????????????????????????????????????????????????????????????????????????????????????????????????????????????????????????????????????????????????????????????????????????????????????????????????????????????????????????????????????????????????????????????????????????????????????????????????????????????????????????????????????????????????????????????????????????????????????????????????????????????????????????????????????????????????????????????????????????????????????????????????????????????????????????????????????????????????????????????????????????????????????????????????????????????????????????????????????????????????????????????????????????????????????????????????????????????????????????????????????????????????????????????????????????????????????????????????????????????????????????????????????????????????????????????????????????????????????????????????????????????????????????????????????????????????????????????????????????????????????????????????????????????????????????????????????????????????????????????????????????????????????????????????????????????????????????????????????????????????????????????????????????????????????????????????????????????????????????????????????????????????????????????????????????????????????????????????????????????????????????????????????????????????????????????????????????????????????????????????????????????????????????????????????????????????????????????????????????????????????????????????????????????????????????????????????????????????????????????????????????????????????????????????????????????????????????????????????????????????????????????????????????????????????????????????????????????????????????????????????????????????????????????????????????????????????????????????????????????????????????????????????????????????????????????????????????????????????????????????????????????????????????????????????????????????????????????????????????????????????????????????????????????????????????????????????????????????????????????????????????????????????????????????????????????????????????????????????????????????????????????????????????????????????????????????????????????????????????????????????????????????????????????????????????????????????????????????????????????????????????????????????????????????????????????????????????????????????????????????????????????????????????????????????????????????????????????????????????????????????????????????????????????????????????????????????????????????????????????????????????????????????????????????????????????????????????????????????????????????????????????????????????????????????????????????????????????????????????????????????????????????????????????????????????????????????????????????????????????????????????????????????????????????????????????????????????????????????????????????????????????????????????????????????????????????????????????????????????????????????????????????????????????????????????????????????????????????????????????????????????????????????????????????????????????????????????????????????????????????????????????????????????????????????????????????????????????????????????????????????????????????????????????????????????????????????????????????????????????????????????????????????????????????????????????????????????????????????????????????????????????????????????????????????????????????????????????????????????????????????????????????????????????????????????????????????????????????????????????????????????????????????????????????????????????????????????????????????????????????????????????????????????????????????????????????????????????????????????????????????????????????????????????????????????????????????????????????????????????????????????????????????????????????????????????????????????????????????????????????????????????????????????????????????????????????????????????????????????????????????????????????????????????????????????????????????????????????????????????????????????????????????????????????????????????????????????????????????????????????????????????????????????????????????????????????????????????????????????????????????????????????????????????????????????????????????????????????????????????????????????????????????????????????????????????????????????????????????????????????????????????????????????????????????????????????????????????????????????????????????????????????????????????????????????????????????????????????????????????????????????????????????????????????????????????????????????????????????????????????????????????????????????????????????????????????????????????????????????????????????????????????????????????????????????????????????????????????????????????????????????????????????????????????????????????????????????????????????????????????????????????????????????????????????????????????????????????????????????????????????????????????????????????????????????????????????????????????????????????????????????????????????????????????????????????????????????????????????????????????????????????????????????????????????????????????????????????????????????????????????????????????????????????????????????????????????????????????????????????????????????????????????????????????????????????????????????????????????????????????????????????????????????????????????????????????????????????????????????????????????????????????????????????????????????????????????????????????????????????????????????????????????????????????????????????????????????????????????????????????????????????????????????????????????????????????????????????????????????????????????????????????????????????????????????????????????????????????????????????????????????????????????????????????????????????????????????????????????????????????????????????????????????????????????????????????????????????????????????????????????????????????????????????????????????????????????????????????????????????????????????????????????????????????????????????????????????????????????????????????????????????????????????????????????????????????????????????????????????????????????????????????????????????????????????????????????????????????????????????????????????????????????????????????????????????????????????????????????????????????????????????????????????????????????????????????????????????????????????????????????????????????????????????????????????????????????????????????????????????????????????????????????????????????????????????????????????????????????????????????????????????????????????????????????????????????????????????????????????????????????????????????????????????????????????????????????????????????????????????????????????????????????????????????????????????????????????????????????????????????????????????????????????????????????????????????????????????????????????????????????????????????????????????????????????????????????????????????????????????????????????????????????????????????????????????????????????????????????????????????????????????????????????????????????????????????
	Balaena_montalionis               ????????????????????????????????????????????????????????????????????????????????????????????????????????????????????????????????????????????????????????????????????????????????????????????????????????????????????????????????????????????????????????????????????????????????????????????????????????????????????????????????????????????????????????????????????????????????????????????????????????????????????????????????????????????????????????????????????????????????????????????????????????????????????????????????????????????????????????????????????????????????????????????????????????????????????????????????????????????????????????????????????????????????????????????????????????????????????????????????????????????????????????????????????????????????????????????????????????????????????????????????????????????????????????????????????????????????????????????????????????????????????????????????????????????????????????????????????????????????????????????????????????????????????????????????????????????????????????????????????????????????????????????????????????????????????????????????????????????????????????????????????????????????????????????????????????????????????????????????????????????????????????????????????????????????????????????????????????????????????????????????????????????????????????????????????????????????????????????????????????????????????????????????????????????????????????????????????????????????????????????????????????????????????????????????????????????????????????????????????????????????????????????????????????????????????????????????????????????????????????????????????????????????????????????????????????????????????????????????????????????????????????????????????????????????????????????????????????????????????????????????????????????????????????????????????????????????????????????????????????????????????????????????????????????????????????????????????????????????????????????????????????????????????????????????????????????????????????????????????????????????????????????????????????????????????????????????????????????????????????????????????????????????????????????????????????????????????????????????????????????????????????????????????????????????????????????????????????????????????????????????????????????????????????????????????????????????????????????????????????????????????????????????????????????????????????????????????????????????????????????????????????????????????????????????????????????????????????????????????????????????????????????????????????????????????????????????????????????????????????????????????????????????????????????????????????????????????????????????????????????????????????????????????????????????????????????????????????????????????????????????????????????????????????????????????????????????????????????????????????????????????????????????????????????????????????????????????????????????????????????????????????????????????????????????????????????????????????????????????????????????????????????????????????????????????????????????????????????????????????????????????????????????????????????????????????????????????????????????????????????????????????????????????????????????????????????????????????????????????????????????????????????????????????????????????????????????????????????????????????????????????????????????????????????????????????????????????????????????????????????????????????????????????????????????????????????????????????????????????????????????????????????????????????????????????????????????????????????????????????????????????????????????????????????????????????????????????????????????????????????????????????????????????????????????????????????????????????????????????????????????????????????????????????????????????????????????????????????????????????????????????????????????????????????????????????????????????????????????????????????????????????????????????????????????????????????????????????????????????????????????????????????????????????????????????????????????????????????????????????????????????????????????????????????????????????????????????????????????????????????????????????????????????????????????????????????????????????????????????????????????????????????????????????????????????????????????????????????????????????????????????????????????????????????????????????????????????????????????????????????????????????????????????????????????????????????????????????????????????????????????????????????????????????????????????????????????????????????????????????????????????????????????????????????????????????????????????????????????????????????????????????????????????????????????????????????????????????????????????????????????????????????????????????????????????????????????????????????????????????????????????????????????????????????????????????????????????????????????????????????????????????????????????????????????????????????????????????????????????????????????????????????????????????????????????????????????????????????????????????????????????????????????????????????????????????????????????????????????????????????????????????????????????????????????????????????????????????????????????????????????????????????????????????????????????????????????????????????????????????????????????????????????????????????????????????????????????????????????????????????????????????????????????????????????????????????????????????????????????????????????????????????????????????????????????????????????????????????????????????????????????????????????????????????????????????????????????????????????????????????????????????????????????????????????????????????????????????????????????????????????????????????????????????????????????????????????????????????????????????????????????????????????????????????????????????????????????????????????????????????????????????????????????????????????????????????????????????????????????????????????????????????????????????????????????????????????????????????????????????????????????????????????????????????????????????????????????????????????????????????????????????????????????????????????????????????????????????????????????????????????????????????????????????????????????????????????????????????????????????????????????????????????????????????????????????????????????????????????????????????????????????????????????????????????????????????????????????????????????????????????????????????????????????????????????????????????????????????????????????????????????????????????????????????????????????????????????????????????????????????????????????????????????????????????????????????????????????????????????????????????????????????????????????????????????????????????????????????????????????????????????????????????????????????????????????????????????????????????????????????????????????????????????????????????????????????????????????????????????????????????????????????????????????????????????????????????????????????????????????????????????????????????????????????????????????????????????????????????????????????????????????????????????????????????????????????????????????????????????????????????????????????????????????????????????????????????????????????????????????????????????????????????????????????????????????????????????????????????????????????????????????????????????????????????????????????????????????????????????????????????????????????????????????????????????????????????????????????????????????????????????????????????????????????????????????????????????????????????????????????????????????????????????????????????????????????????????????????????????????????????????????????????????????????????????????????????????????????????????????????????????????????????????????????????????????????????????????????????????????????????????????????????????????????????????????????????????????????????????????????????????????????????????????????????????????????????????????????????????????????????????????????????????????????????????????????????????????????????????????????????????????????????????????????????????????????????????????????????????????????????????????????????????????????????????????????????????????????????????????????????????????????????????????????????????????????????????????????????????????????????????????????????????????????????????????????????????????????????????????????????????????????????????????????????????????????????????????????????????????????????????????????????????????????????????????????????????????????????????????????????????????????????????????????????????????????????????????????????????????????????????????????????????????????????????????????????????????????????????????????????????????????????????????????????????????????????????????????????????????????????????????????????????????????????????????????????????????????????????????????????????????????????????????????????????????????????????????????????????????????????????????????????????????????????????????????????????????????????????????????????????????????????????????????????????????????????????????????????????????????????????????????????????????????????????????????????????????????????????????????????????????????????????????????????????????????????????????????????????????????????????????????????????????????????????????????????????????????????????????????????????????????????????????????????????????????????????????????????????????????????????????????????????????????????????????????????????????????????????????????????????????????????????????????????????????????????????????????????????????????????????????????????????????????????????????????????????????????????????????????????????????????????????????????????????????????????????????????????????????????????????????????????????????????????????????????????????????????????????????????????????????????????????????????????????????????????????????????????????????????????????????????????????????????????????????????????????????????????????????????????????????????????????????????????????????????????????????????????????????????????????????????????????????????????????????????????????????????????????????????????
	Balaena_mysticetus                ATGACCAACATCCGAAAAACACACCCACTAATAAAAATTATTAATGACGCCTTCATCGACCTCCCCACCCCATCAAATATCTCTTCATGATGAAACTTCGGTTCCCTACTTGGCCTTTGCCTGATTATACAAATCCTAACAGGCCTATTCCTAGCAATACACTACACACCAGATACAACAACCGCCTTCTCATCAATTACACACATCTGTCGAGACGTAAACTACGGTTGAATCATCCGATATCTACATGCAAATGGAGCCTCCATATTCTTCATCTGCCTCTACGCTCACATAGGACGTGGCCTATACTATGGCTCCCACGCCTTTCAAGAAACATGAAACATTGGGGTAATCCTACTATTCACAGTCATAGCCACTGCATTCGTGGGCTATGTCTTACCCTGAGGACAAATATCATTTTGAGGCGCAACCGTCATCACCAATCTCCTATCAGCAATCCCGTACGTCGGCAATACCTTAGTCGAATGAATCTGAGGTGGTTTCTCCGTAGACAAAGCAACACTAACACGCTTCTTTGCCTTTCACTTCATCCTTCCTTTCATCATCCTAGCATTAGCAATTGTCCACCTCCTATTCCTCCACGAAACAGGATCTAACAATCCCACAGGCATTCCATCCGACATAGACAAAATTCCATTCCACCCCTATTACACAATCAAAGATATCCTAGGCGCCCTACTACTAATCCTAGCCCTACTAATACTAACCCTATTCGCACCCGACCTGCTCGGAGACCCCGATAACTACACCCCAGCAAACCCCCTCAGCACCCCAGCACACATCAAACCAGAGTGATATTTCCTATTTGCATACGCAATCCTACGATCAATTCCTAACAAATTAGGCGGAGTCCTAGCCCTGTTACTCTCAATCCTAATCTTAGCCTTCATCCCAATACTCCATACATCCAAACAACGAAGTATGATATTCCGACCCTTCAGCCAATTCCTATTCTGAATATTAGTCGCAGATCTACTAACCCTAACATGAATCGGCGGCCAACCCGTGGAACACCCCTATGTGATCGTCGGCCAATTCGCATCCATCCTTTACTTTCTCCTAATCCTAGTTCTAATACCAGTAGCTAGTCTTATCGAAAATAAACTCATAAAATGAAGA???TAAAGGTTTGGTCCCAGCCTTTCTATTAGTTCTAAACAGACTTACACATGCGAGCATCTACATCCCGGTGAGAACGCCCTCTAAATCATCAAGGATCAAAAGGAGCGGGTATCAAGCACACTAACACTAGTAGCTCACAACGCCTCGCTTA-GCCACACCCCCACGGGACACAGCAGTGATAAAAATTAAGCCATGAACGAAAGTTTGACTAAGTCATGTTTAC--AAGGGTTGGTAAACTTCGTGCCAGCCACCGCGGTCATACGATTAACCCAAATTAATAGAAACACGGCGTAAAGAGTGTTAAGGAGTCACG--TAAAAT-AAAGTCAAGCCTTAATTAAGCTGTAAAAAGCCCTAATTAA-AACTAAGCCAAACTACGAAAGTGACTTTAATATAATCTGATTACACGACAGCTAAGACCCAAACTGGGATTAGATACCCCACTATGCTTAGCCATAAACTCTAATAGTCAC-AAAACAAGACTACTCGCCAGAGTACTACTAGCAATAGCCTAAAACTCAAAGGACTTGGCGGTGCTTCATACCCCCCTAGAGGAGCCTGTTCTATAAACGATAAACCCCGATCAACCTCACCAACCCTTGCTACTCCAGTCTATATACCGCCATCTTCAGCAAACCCTAAAAG-GGAACGAAAGTAAGCATAACCATCCTA-CATAAAAACGTTAGGTCAAGGTGTAACCTATGGGTTGGGAAGAAATGGGCTACATTTTCTA--TATTA-AGAACATTCCTT-ATACTCACACGAAAGTTTTTATGAAACTTAAAAACCAAAGGAGGATTTAGTAGTAAATCAAGAGCAGAGTGCTTGATTGAACAAGGCCATGGAG-CACGCACACACCGCCCGTCACCCTCCTCAAGTACCCTAGCAA--AGCCCCAGTTCGTTAACTCACGCCAAGCAATC-ATACGAGAGGAGACAAGTCGTAACAAGGTAAGCATACCGGAAGGTGTGCTTGGATGAATACCAATTCTAGCCCACACCCTCCCCA-------------CTTCTACTACTACAAACCAATCAAATAAAACATTCACCATACATTTTAAAGTATAGGAGATAGAAATTTAATT-ACCAGTGGCGCTATAGAGATAGTACCGTAAGGGAAAGATGAAAGA-A-AACCTAAAAGTAGTAAAAAGCAAAGCTTACCCCTTGTACCTTTTGCATAATGACTTAACTAGTA-ATAACTTAGCAAAGAGACCTTAAGTTAAATTACCCGAAACCAGACGAGCTACTTATGAGCAGTAT-TTA-GAACGAACTCATCTATGTGGCAAAATAGTGAGAAGACTTATAAGTAGAGGTGAAAAGCCTAACGAGCCTGGTGATAGCTGGTTGTCCATGAAAAGAATCTCAGTTCAACGTTAAATAATACTAA-AAGCT-ATGCCAAGCCTCAACGTATATTTAATTGTTAGTCTAAAAAGGTACAGCTTTTTAGA-AATGGGTACAACCTTGACTAGAGAGTA--AAATAAACAT--ATCCCATAGTTGGCTTAAAAGCAGGCCATCAATTAAGAAAGCGTTCAAGCTCAACAACAAAA-CAATGTTTTAATTCCAACATTAAACAAAT-CAACTCCTAGCTTAATTACTGGACTAATCTATACAAATATAGAAGCAATACTGTTAACATGAGTAACAAGAAA--TTTTTCTCCTTGCACAAGCTTACATCAGTAGCTGATAGTACACTGATAATTAACAGCAAATAAATA-AAACCCAACACTAAAACATTTATTTAA-ACACTGTTAACCCAACACAGGCGTGCAT-TAAGGAAAGATTAAAAAAAGTAAAAGGAACTCGGCAAACACAAACCCCGCCTGTTTACCAAAAACATCACCTCTAGCATAACCAGTATTAGAGGCACTGCCTGCCCGGTGAC--AA-CAGTTAAACGGCCGCGGTATCCTGACCGTGCAAAGGTAGCATAATCACTTGTTCTCTAATTAAGGACTTGTATGAATGGCCACACGAGGGTTTTACTGTCTCTTACTTTTAATCAGTGAAATTGACCTCCCCGTGAAGAGGCGGGGATAATAAAATAAGACGAGAAGACCCTATGGAGCTTCAATTAATCAACCCAAAAA--TCATAACCTC-AAACCAC-CAAGGGATAA--CAAAATTTTATATGGGCTGACAATTTCGGTTGGGGTGACCTCGGAGCACAAAAA-ACCCTCCGAGTGATT--AAAGCCTAGGCCCACTAGCCAAAGCA----TAATATCACTTATTGATCCAATCTTTT--GATCAACGGAACAAGTTACCCTAGGGATAACAGCGCAATCCTATTCTAGAGTCCATATCGACAATAGGGTTTACGACCTCGATGTTGGATCAGGACATCCTAATGGTGCAGCCGCTATTAAGGGTTCGTTTGTTCAACGATTAAAGTCCTACGTGATCTGAGTTCAGACCGGAGCAATCCAGGTCGGTTTCTATCTATTACGCATTTCTCCCAGTACGAAAGGACAAGAGAAATAAGGCCAACTTCAAA-CAAGCGCCTTCAAA-TAATTAATGACCCACCCTTAACTTAATAATTAAGCGCAAAT-AAACC--TGCCCAAGAGCCAGGGCCT-TGTGACCTTAACTCATATAAATATCATTATAGCCTTTAGCATATCCCTCGTGGGCCTACTAATGTACCGATCCCATCTAATATCCGCACTACTCTGCCTAGAAGGTATAATATTATCACTTTTCGTCCTAGCAGCCCTTACAATCCTAAACTCCCACTTTACCTTAGCCAACATGATACCTATTATCCTCCTAGTATTCGCAGCCTGTGAAGCAGCTATCGGATTAGCCCTATTAGTCACAATCTCCAACACATATGGCACCGACTACGTACAAAACCTCAACCTTCTCCAATGCTAAAGTTCATCATCCCCACAATCATACTAATACCCCTGACCTGACTATCAAAAAATAATTTAATCTGAATCAACTCCACAACCCATAGTCTATTAATTAGCTTCACAAGCCTACTCCTCCTTAACCAACTCAATGATAACAGCCTTAACTACTCCCTAATTTTCTTCTCCGACCCCCTTTCCACCCCACTTCTAATACTAACAATATGACTCCTTCCACTAATACTAATAGCAAG-CCAATCCCACCTCCTCAAAGAACCACCAGTCCGAAAAAAACTCTACATTACGATACTAATTATACTACAAGCTCTTCTAATCATAACATTCACCGCCACCGAACTAATCCTATTCTACATTATATTCGAAGCTACACTGATTCCCACCCTTATTATTATCACCCGCTGAGGTAACCAAACAGAACGACTCAATGCAGGACTATATTTCCTATTTTATACACTAGTTGGATCTCTCCCACTATTAGTGGCACTAACCTACCTACAAAACACAACAGGATCCCTAAACTTCCTACTACTACAACACTGAGCCCAACCACTATCCACCTCCTGATCCAACATCTTCCTATGGTTGGCCTGCATAATAGCCTTCCTAGTAAAGATACCCCTCTACGGATTACACCTTTGATTACCCAAAGCACACGTAGAAGCCCCCATCGCAGGCTCCATGGTCCTTGCAGCCGTGTTACTAAAACTTGGAGGCTACGGCATGTTACGGATCACATCCATGCTTAACCCCCTAACAGAACACATAGCCTACCCATTCCTCATGCTCTCCCTATGAGGAATAATTATAACCAGCTCTATCTGTCTACGTCAAACAGACCTAAAATCACTCATTGCATACTCCTCAGTTAGCCACATAGCACTTGTCATCGCAGCCATCCTCATCCAAACCCCCTGAAGTTACATAGGGGCTACCGCCCTAATAATCGCCCACGGTCTCACATCCTCTATACTATTCTGTCTAGCAAACTCAAACTATGAGCGCATCCACAGTCGAACCATAATCTTAGCTCGAGGCCTGCAAATCTTTCTACCACTAATGGCCACCTGATGACTACTAGCAAGTTTAACAAACCTTGCTCTACCCCCATCTATCAACCTAATCGGAGAACTATTTGTAGTTGTATCAGCCTTCTCATGATCCAACCCCACCATCCTTCTAATAGGAACAAATATTGTAATCACCGCTCTCTACTCCCTATATATACTAATCATGACACAACGCGGCAAACACACACATCACATTAATAACATTACCCCCTCCTTCACACGAGAACATACCCTAATGGCCCTACACATCATCCCCCTCCTACTCCTATCACTTAACCCCAAAATCATCCTAGGCCCTCTTTACTATGAACGAAAATCTATTTGCCCCTTTCATAGCCCCAGTTATAGTAGGTATCCCTATCACCACCCTAATTATTATCCTCCCATCCATTTTATTCCCAACACCAAACCGACTAATCAATAACCGCATGATCTCCATCCAACAATGATTAACCAAACTAACATCAAAACAACTAATAAATACACACAGCCCTAAAGGACAAACCTGATCTCTAATACTTATTTCACTATTCCTATTTATCGCCTCCACCAATCTCCTTGGAATATTACCCCACTCATTCACACCCACCACACAACTCTCAATAAACGTAGGAATAGCCATCCCCCTATGGGCTGGCACTGTTTTTACTGGTTTCCGCAACAAAACAAAAATATCCTTAGCACACTTACTACCACAAGGCACACCCACCTTCCTCATCCCTATACTAGTAATTATCGAAACTATTAGCCTATTCATTCAACCAGTAGCACTAGCCGTACGACTAACTGCCAACATTACAGCCGGTCACCTACTAATACATTTAATCGGAGAAGCAACCCTTGCACTAATAGATATCAGCCTATTTACAACCCTTATTACCTTCACCATTCTCACTCTATTAACCATTCTTGAATTCGCTGTCGCCTTAATCCAAGCCTACGTATTCACCCTCCTAGTAAGCCTATATCTTCATGATAACACATAAATGCCACAACTAGATACATCAACATGACTCCTCACTATCCTATCTATACTCCTAACCCTATTTGTACTACTTCAACTAAAAATTTCAAAACACTCCCACTCCCCCAACCCCAAATTAGTACTAACCAAAACACGAAAACAACAAACCCCTTGAAACACCACATGAACGAAAATCTATTTGCCCCTTTCATAG???????????????ATGTTCATAAACCGCTGACTATTCTCAACCAACCACAAAGATATTGGCACCTTATATTTACTATTTGGTGCCTGAGCAGGAATAGTAGGCACTGGCCTAAGCTTATTAATCCGCGCTGAACTAGGTCAGCCTGGCACACTAATCGGAGACGATCAAGTCTACAATGTATTAGTAACAGCCCACGCCTTCGTAATAATCTTCTTCATAGTAATACCCATTATAATTGGCGGATTTGGAAACTGACTAGTTCCCTTAATAATTGGAGCACCTGACATGGCTTTCCCCCGTATAAATAATATAAGCTTCTGACTACTCCCTCCTTCTTTCCTACTGCTAATAGCATCCTCAATGGTCGAAGCCGGTGCAGGCACAGGCTGAACTGTATATCCCCCTCTAGCCGGAAACCTAGCACATGCAGGAGCTTCAGTCGACCTTACCATCTTCTCTCTACACCTAGCTGGCGTATCCTCTATCCTCGGAGCCATCAACTTTATCACAACTATCATTAACATAAAACCACCCGCCATAACCCAATATCAAACACCTCTTTTCGTATGATCAGTTCTAGTCACAGCAGTACTACTCCTACTATCACTACCTGTCCTAGCGGCTGGAATCACCATGCTATTAACTGACCGAAACCTAAACACAACTTTCTTCGACCCTGCAGGTGGAGGAGACCCAATCCTGTATCAACACCTATTCTGATTTTTTGGTCACCCTGAAGTATACATCTTAATCCTCCCTGGGTTCGGAATAATCTCACACATTGTGACTTATTACTCAGGAAAAAAAGAACCTTTCGGCTATATAGGAATAGTCTGAGCTATGGTATCTATTGGATTCTTAGGCTTCATCGTATGGGCACACCACATATTCACAGTAGGAATAGACGTTGACACACGAGCATACTTCACATCAGCCACTATAATCATCGCCATCCCCACAGGAGTAAAAGTCTTCAGCTGATTAGCAACACTCCATGGAGGCAACATTAAATGATCTCCTGCCCTAATATGAGCCCTAGGCTTCATCTTCCTTTTCACAGTAGGTGGTCTAACCGGCATTGTCCTAGCCAACTCATCATTAGACATTGTCCTACACGACACCTACTACGTAGTTGCCCACTTCCACTATGTACTTTCAATAGGGGCCGTCTTCGCCATTATAGGAGGCTTTGTCCACTGATTCCCACTATTCTCAGGATACACACTTAACTCAACATGAACAAAAATTCACTTTATAATCATATTCGTAGGCGTGAACCTAACATTCTTCCCACAACACTTCTTAGGCTTATCCGGCATACCTCGACGATACTCCGACTACCCAGACGCCTACACAATGTGAAACACTATCTCATCAATAGGCTCATTCATCTCATTAACAGCAGTAATACTAATAATTTTCATCATCTGAGAAGCATTCACATCCAAACGAGAAGTCTCAGCAGTAGACCTCACCTCTACTAACCTTGAATGATTAAACGGATGTCCTCCACCATACCACACATTCGAAGAGCCCGCATACGTCAACCCAAAATGATCAAGA????ATGGCATATCCTCTCCAACTAGGCTTCCAAGATGCAACATCACCTATTATAGAAGAACTTTTACATTTCCATGATCACACATTAATAATTGTTTTCTTAATTAGCTCTCTAGTTCTCTACATCATTACCCTAATACTCACAACTAAATTAACACATACCAGCACCATAGACGCCCAAGAAGTAGAAACTATCTGAACCATCCTTCCAGCCATCATCCTAATTTTAATTGCCTTACCCTCTCTACGAATCCTTTACATAATAGATGAAGTTAATAACCCCTCCCTCACTGTAAAAACAATAGGTCATCAATGATATTGAAGCTACGAGTATACTGACTATGAAGACCTAAACTTCGACTCCTACATAATCCCAACATCAGATCTAAAACCAGGAGAATTACGACTACTAGAAGTAGATAACCGAGTAGTTCTACCCATAGAAATAACAATCCGAATACTAGTCTCCTCAGAAGACGTATTACACTCATGAGCTGTACCTTCCCTAGGCTTAAAAACAGACGCGATCCCAGGACGCCTAAACCAAACAACCTTAATATCAACACGACCTGGCTTATTCTATGGACAATGTTCAGAAATTTGTGGCTCAAATCACAGTTTCATGCCAATCGTCCTAGAGTTAGTGCCCCTGGAAAACTTTGAGAAATGATCTACATCAATACTATAAATGACCCACCAAACCCACTCATATCACATAGTAAACCCCAGTCCTTGACCCCTCACTGGAGCTCTATCAGCACTTCTTATAACATCAGGCCTAATCATATGATTCCACTTCAACTCAATAATCTTGCTTACTTTAGGCTTACTAACAAATATCTTAACAATATACCAATGATGGCGAGACATTATCCGAGAAAGCACCTTCCAAGGCCATCACACACCAACCGTCCAAAAAGGACTTCGATATGGAATAATCCTATTTATCATCTCAGAAGTCCTATTCTTCACAGGCTTCTTCTGAGCCTTCTACCACTCAAGCCTCGCTCCTACTCCAGAACTAGGCGGATGTTGACCGCCAACAGGCATCCACCCTTTAAATCCCCTAGAAGTCCCCCTTCTCAATACCTCCGTGCTGTTGGCCTCCGGTGTATCCATTACCTGAGCTCACCATAGTCTAATAGAAGGAAATCGTAAGCACATACTTCAAGCACTCTTCATCACGATTGCACTGGGTCTCTATTTCACCCTGCTACAAGCATCAGAATACTACGAAGCCCCTTTTACAATCTCAGACGGAATCTATGGATCTACATTCTTCGTAGCCACAGGCTTTCATGGATTGCACGTAATTATCGGATCTACCTTCCTCATTGTCTGCTTCCTACGTCAAATAAAATTCCACTTTACATCAAATCATCATTTTGGCTTCGAAGCCGCTGCTTGATATTGACATTTTGTAGACGTCGTATGATTATTTCTTTATGTATCTATCTATTGATGAGGTTCCTAGATGTTTATAATTAACATCCTAACACTTATCCTCCCTATCCTCCTGGCCGTAGCTTTCCTAACACTAGTAGAACGCAAAATCCTAGGCTACATGCAATTCCGAAAAGGACCAAATATCGTAGGTCCACATGGGCTGCTCCAACCATTCGCTGATGCAATCAAACTATTCACCAAAGAACCCCTACGACCAGCCACATCCTCCACCACCATGTTCATCATTGCACCCGTATTAGCCCTAGCCCTGGCCCTCACCATGTGAAGCCCCTTACCCATGCCTTACCCTCTCATCAACATAAACCTAGGAGTATTATTCATATTAGCAATATCCAGCCTAGCCGTCTATTCCATCCTATGATCCGGCTGAGCCTCCAACTCAAAATATGCACTAATCGGGGCCCTACGAGCAGTAGCACAAACAATTTCATATGAAGTAACACTAGCAATTATCCTCCTATCCGTACTCCTAATAAATGGTTCCTTCACCCTATCAACACTAGCCACAACACAAGAACAACTATGGCTAATCTTCCCAACTTGACCCTTAGCCATAATATGATTCATCTCTACCCTGGCAGAAACCAACCGAGCCCCCTTCGACCTAACAGAAGGAGAATCAGAACTCGTATCCGGCTTCAACGTAGAATATGCAGC
	Balaena_ricei                     ????????????????????????????????????????????????????????????????????????????????????????????????????????????????????????????????????????????????????????????????????????????????????????????????????????????????????????????????????????????????????????????????????????????????????????????????????????????????????????????????????????????????????????????????????????????????????????????????????????????????????????????????????????????????????????????????????????????????????????????????????????????????????????????????????????????????????????????????????????????????????????????????????????????????????????????????????????????????????????????????????????????????????????????????????????????????????????????????????????????????????????????????????????????????????????????????????????????????????????????????????????????????????????????????????????????????????????????????????????????????????????????????????????????????????????????????????????????????????????????????????????????????????????????????????????????????????????????????????????????????????????????????????????????????????????????????????????????????????????????????????????????????????????????????????????????????????????????????????????????????????????????????????????????????????????????????????????????????????????????????????????????????????????????????????????????????????????????????????????????????????????????????????????????????????????????????????????????????????????????????????????????????????????????????????????????????????????????????????????????????????????????????????????????????????????????????????????????????????????????????????????????????????????????????????????????????????????????????????????????????????????????????????????????????????????????????????????????????????????????????????????????????????????????????????????????????????????????????????????????????????????????????????????????????????????????????????????????????????????????????????????????????????????????????????????????????????????????????????????????????????????????????????????????????????????????????????????????????????????????????????????????????????????????????????????????????????????????????????????????????????????????????????????????????????????????????????????????????????????????????????????????????????????????????????????????????????????????????????????????????????????????????????????????????????????????????????????????????????????????????????????????????????????????????????????????????????????????????????????????????????????????????????????????????????????????????????????????????????????????????????????????????????????????????????????????????????????????????????????????????????????????????????????????????????????????????????????????????????????????????????????????????????????????????????????????????????????????????????????????????????????????????????????????????????????????????????????????????????????????????????????????????????????????????????????????????????????????????????????????????????????????????????????????????????????????????????????????????????????????????????????????????????????????????????????????????????????????????????????????????????????????????????????????????????????????????????????????????????????????????????????????????????????????????????????????????????????????????????????????????????????????????????????????????????????????????????????????????????????????????????????????????????????????????????????????????????????????????????????????????????????????????????????????????????????????????????????????????????????????????????????????????????????????????????????????????????????????????????????????????????????????????????????????????????????????????????????????????????????????????????????????????????????????????????????????????????????????????????????????????????????????????????????????????????????????????????????????????????????????????????????????????????????????????????????????????????????????????????????????????????????????????????????????????????????????????????????????????????????????????????????????????????????????????????????????????????????????????????????????????????????????????????????????????????????????????????????????????????????????????????????????????????????????????????????????????????????????????????????????????????????????????????????????????????????????????????????????????????????????????????????????????????????????????????????????????????????????????????????????????????????????????????????????????????????????????????????????????????????????????????????????????????????????????????????????????????????????????????????????????????????????????????????????????????????????????????????????????????????????????????????????????????????????????????????????????????????????????????????????????????????????????????????????????????????????????????????????????????????????????????????????????????????????????????????????????????????????????????????????????????????????????????????????????????????????????????????????????????????????????????????????????????????????????????????????????????????????????????????????????????????????????????????????????????????????????????????????????????????????????????????????????????????????????????????????????????????????????????????????????????????????????????????????????????????????????????????????????????????????????????????????????????????????????????????????????????????????????????????????????????????????????????????????????????????????????????????????????????????????????????????????????????????????????????????????????????????????????????????????????????????????????????????????????????????????????????????????????????????????????????????????????????????????????????????????????????????????????????????????????????????????????????????????????????????????????????????????????????????????????????????????????????????????????????????????????????????????????????????????????????????????????????????????????????????????????????????????????????????????????????????????????????????????????????????????????????????????????????????????????????????????????????????????????????????????????????????????????????????????????????????????????????????????????????????????????????????????????????????????????????????????????????????????????????????????????????????????????????????????????????????????????????????????????????????????????????????????????????????????????????????????????????????????????????????????????????????????????????????????????????????????????????????????????????????????????????????????????????????????????????????????????????????????????????????????????????????????????????????????????????????????????????????????????????????????????????????????????????????????????????????????????????????????????????????????????????????????????????????????????????????????????????????????????????????????????????????????????????????????????????????????????????????????????????????????????????????????????????????????????????????????????????????????????????????????????????????????????????????????????????????????????????????????????????????????????????????????????????????????????????????????????????????????????????????????????????????????????????????????????????????????????????????????????????????????????????????????????????????????????????????????????????????????????????????????????????????????????????????????????????????????????????????????????????????????????????????????????????????????????????????????????????????????????????????????????????????????????????????????????????????????????????????????????????????????????????????????????????????????????????????????????????????????????????????????????????????????????????????????????????????????????????????????????????????????????????????????????????????????????????????????????????????????????????????????????????????????????????????????????????????????????????????????????????????????????????????????????????????????????????????????????????????????????????????????????????????????????????????????????????????????????????????????????????????????????????????????????????????????????????????????????????????????????????????????????????????????????????????????????????????????????????????????????????????????????????????????????????????????????????????????????????????????????????????????????????????????????????????????????????????????????????????????????????????????????????????????????????????????????????????????????????????????????????????????????????????????????????????????????????????????????????????????????????????????????????????????????????????????????????????????????????????????????????????????????????????????????????????????????????????????????????????????????????????????????????????????????????????????????????????????????????????????????????????????????????????????????????????????????????????????????????????????????????????????????????????????????????????????????????????????????????????????????????????????????????????????????????????????????????????????????????????????????????????????????????????????????????????????????????????????????????????????????????????????????????????????????????????????????????????????????????????????????????????????????????????????????????????????????????????????????????????????????????????????????????????????????????????????????????????????????????????????????????????????????????????????????????????????????????????????????????????????????????????????????????????????????????????????????????????????????????????????????????????????????????????????????????????????????????????????????????????????????????????????????????????????????????????????????????????????????????????????????????????????????????????????????????????????????????????????????????????????????????????????????????????????????????????????????????????????????????????????????????????????????????????????????????????????????????????????????????????????????????????????????????????????????????????????????????????????????????????????????????????????????????????????????????????????????????????????????????????????????????????????????????????????????????????????????
	Balaenella_brachyrhynus           ????????????????????????????????????????????????????????????????????????????????????????????????????????????????????????????????????????????????????????????????????????????????????????????????????????????????????????????????????????????????????????????????????????????????????????????????????????????????????????????????????????????????????????????????????????????????????????????????????????????????????????????????????????????????????????????????????????????????????????????????????????????????????????????????????????????????????????????????????????????????????????????????????????????????????????????????????????????????????????????????????????????????????????????????????????????????????????????????????????????????????????????????????????????????????????????????????????????????????????????????????????????????????????????????????????????????????????????????????????????????????????????????????????????????????????????????????????????????????????????????????????????????????????????????????????????????????????????????????????????????????????????????????????????????????????????????????????????????????????????????????????????????????????????????????????????????????????????????????????????????????????????????????????????????????????????????????????????????????????????????????????????????????????????????????????????????????????????????????????????????????????????????????????????????????????????????????????????????????????????????????????????????????????????????????????????????????????????????????????????????????????????????????????????????????????????????????????????????????????????????????????????????????????????????????????????????????????????????????????????????????????????????????????????????????????????????????????????????????????????????????????????????????????????????????????????????????????????????????????????????????????????????????????????????????????????????????????????????????????????????????????????????????????????????????????????????????????????????????????????????????????????????????????????????????????????????????????????????????????????????????????????????????????????????????????????????????????????????????????????????????????????????????????????????????????????????????????????????????????????????????????????????????????????????????????????????????????????????????????????????????????????????????????????????????????????????????????????????????????????????????????????????????????????????????????????????????????????????????????????????????????????????????????????????????????????????????????????????????????????????????????????????????????????????????????????????????????????????????????????????????????????????????????????????????????????????????????????????????????????????????????????????????????????????????????????????????????????????????????????????????????????????????????????????????????????????????????????????????????????????????????????????????????????????????????????????????????????????????????????????????????????????????????????????????????????????????????????????????????????????????????????????????????????????????????????????????????????????????????????????????????????????????????????????????????????????????????????????????????????????????????????????????????????????????????????????????????????????????????????????????????????????????????????????????????????????????????????????????????????????????????????????????????????????????????????????????????????????????????????????????????????????????????????????????????????????????????????????????????????????????????????????????????????????????????????????????????????????????????????????????????????????????????????????????????????????????????????????????????????????????????????????????????????????????????????????????????????????????????????????????????????????????????????????????????????????????????????????????????????????????????????????????????????????????????????????????????????????????????????????????????????????????????????????????????????????????????????????????????????????????????????????????????????????????????????????????????????????????????????????????????????????????????????????????????????????????????????????????????????????????????????????????????????????????????????????????????????????????????????????????????????????????????????????????????????????????????????????????????????????????????????????????????????????????????????????????????????????????????????????????????????????????????????????????????????????????????????????????????????????????????????????????????????????????????????????????????????????????????????????????????????????????????????????????????????????????????????????????????????????????????????????????????????????????????????????????????????????????????????????????????????????????????????????????????????????????????????????????????????????????????????????????????????????????????????????????????????????????????????????????????????????????????????????????????????????????????????????????????????????????????????????????????????????????????????????????????????????????????????????????????????????????????????????????????????????????????????????????????????????????????????????????????????????????????????????????????????????????????????????????????????????????????????????????????????????????????????????????????????????????????????????????????????????????????????????????????????????????????????????????????????????????????????????????????????????????????????????????????????????????????????????????????????????????????????????????????????????????????????????????????????????????????????????????????????????????????????????????????????????????????????????????????????????????????????????????????????????????????????????????????????????????????????????????????????????????????????????????????????????????????????????????????????????????????????????????????????????????????????????????????????????????????????????????????????????????????????????????????????????????????????????????????????????????????????????????????????????????????????????????????????????????????????????????????????????????????????????????????????????????????????????????????????????????????????????????????????????????????????????????????????????????????????????????????????????????????????????????????????????????????????????????????????????????????????????????????????????????????????????????????????????????????????????????????????????????????????????????????????????????????????????????????????????????????????????????????????????????????????????????????????????????????????????????????????????????????????????????????????????????????????????????????????????????????????????????????????????????????????????????????????????????????????????????????????????????????????????????????????????????????????????????????????????????????????????????????????????????????????????????????????????????????????????????????????????????????????????????????????????????????????????????????????????????????????????????????????????????????????????????????????????????????????????????????????????????????????????????????????????????????????????????????????????????????????????????????????????????????????????????????????????????????????????????????????????????????????????????????????????????????????????????????????????????????????????????????????????????????????????????????????????????????????????????????????????????????????????????????????????????????????????????????????????????????????????????????????????????????????????????????????????????????????????????????????????????????????????????????????????????????????????????????????????????????????????????????????????????????????????????????????????????????????????????????????????????????????????????????????????????????????????????????????????????????????????????????????????????????????????????????????????????????????????????????????????????????????????????????????????????????????????????????????????????????????????????????????????????????????????????????????????????????????????????????????????????????????????????????????????????????????????????????????????????????????????????????????????????????????????????????????????????????????????????????????????????????????????????????????????????????????????????????????????????????????????????????????????????????????????????????????????????????????????????????????????????????????????????????????????????????????????????????????????????????????????????????????????????????????????????????????????????????????????????????????????????????????????????????????????????????????????????????????????????????????????????????????????????????????????????????????????????????????????????????????????????????????????????????????????????????????????????????????????????????????????????????????????????????????????????????????????????????????????????????????????????????????????????????????????????????????????????????????????????????????????????????????????????????????????????????????????????????????????????????????????????????????????????????????????????????????????????????????????????????????????????????????????????????????????????????????????????????????????????????????????????????????????????????????????????????????????????????????????????????????????????????????????????????????????????????????????????????????????????????????????????????????????????????????????????????????????????????????????????????????????????????????????????????????????????????????????????????????????????????????????????????????????????????????????????????????????????????????????????????????????????????????????????????????????????????????????????????????????????????????????????????????????????????????????????????????????????????????????????????????????????????????????????????????????????????????????????????????????????????????????????????????????????????????????????????????????????????????????????????????????????????????????????????????????????????????????????????????????????????????????????????????????????????????????????????????????????????????????????????????????????????????????????????????????
	Balaenoptera_acutorostrata        ATGACCAACATCCGAAAAACACACCCACTAATAAAAATTATCAACGACGCATTCATCGATCTACCCACCCCATCAAACATCTCCTCATGATGAAACTTTGGCTCTCTACTCGGCCTCTGCTTAATTGTACAAATCCTAACAGGTCTGTTCCTAGCAATACACTACACACCAGACACAACAACCGCCTTCTCATCAGTTACACACATTTGCCGAGACGTAAACTACGGTTGAATCATCCGATATCTACATGCAAATGGAGCCTCTATATTCTTTATCTGCCTTTACGCCCACATAGGGGCAGGCCTATACTATGGCTCCCACGCCTTCCGAGAAACATGGAATATCGGAGTCATCCTACTATTCACAATTATAGCTACCGCATTCGTAGGCTACGTTCTACCCTGAGGACAAATATCATTTTGAGGTGCAACCGTCATCACCAACCTCCTATCAGCAATCCCATATATTGGTACTACCTTAGTCGAATGAATCTGAGGTGGCTTCTCTGTAGACAAAGCAACATTAACACGCTTTTTTGCCTTCCACTTCATCCTCCCTTTTATTATCCTAGCATTAGCAATTGTCCACCTCATTTTCCTCCACGAAACAGGATCCAATAACCCCACAGGTATCCCATCTGACATAGACAAAATCCCATTCCACCCCTACTACACAATCAAAGACATTCTAGGCGCCCTACTACTAATTCTAACCCTACTAGCACTAACCCTATTCGCACCGGACCTGCTTGGAGACCCCGACAACTATACCCCAGCAAACCCACTCAGTACCCCAGCACACATTAAACCAGAATGATACTTCCTATTCGCATACGCAATCCTACGATCAATCCCTAATAAACTAGGCGGAGTTTTAGCCTTATTACTCTCAATCCTAATCTTAGCCTTCATCCCAATACTCCACACATCCAAACAACGAAGCATAATATTCCGACCCTTCAGCCAGTCTCTATTCTGAGTATTAGTCGCAGACCTATTAACCCTAACATGGATCGGTGGCCAACCCGTAGAACACCCCTACATAATCGTAGGCCAACTCGCATCCATCCTTTACTTCCTCTTAATCCTAGTACTAATACCAGTAGCTAGTCTTATCGAGAACAAGCTTATAAAATGAAGA?TTTAAAGGTTTGGTCCCAGCCTTTCTATTAGTTCTTAACAGACTTACACATGCAAGCATCTACATCCCAGTGAGAACGCCCTCTAAATCA-TAAGGATCAAAAGGAGCGGGTATCAAGCACACTAGCACTAGTAGCTCACAACGCCTCGCTTA-GCCACACCCCCACGGGACACAGCAGTGATAAAAATTAAGCCATGAACGAAAGTTTGACTAAGTCATGTTAATC-AAGGGTTGGTAAATTTCGTGCCAGCCACCGCGGTCATACGATTGACCCAAATTAATAGAAGCACGGCGTAAAGAGTGTTAAGGAACTACA--TAAAATTAAAGTCAAATCTTAATTAAGCTGTAAAAAGCCCTAATTAA-AATTAAGCCAAACTACGAAAGTGACTTTAGTATAATCCGATCACACGACAGCTAAGACCCAAACTGGGATTAGATACCCCATTATGCTTAGCCGTAAACCCTAGTAGTCACAAAAACAAGACTATTCGCCAGAGTACTACTAGCAACAGCCTAAAACTCAAAGGACTTGGCGGTGCTTCATATCCCTCTAGAGGAGCCTGTTCTGTAACCGATAAACCCCGATCAACCTCACCAACCCTTGCTACTTCAGTCTATATACCGCCATCTTCAGCAAACCCCAAAAG-GGAATGAAAGTAAGCATAACCATCCTA-CATAAAAACGTTAGGTCAAGGTGTAACCTATGAGTTGGAAAGAAATGGGCTACATTTTCTA--CACTA-AGAACATCTCCT-ATACCCACACGAAAGTTTTTATGAAATTTAAAAACCAAAGGAGGATTTAGTAGTAAATCAAGAGCAGAGTGCTTGATTGAATAAGGCCATGGAG-CACGCACACACCGCCCGTCACCCTCCTCAAGTACCCTAGCTA-GAGCCCCTGTTCATTAACTCAGGCCAAGCAATCCATACGAGAGGAGACAAGTCGTAACAAGGTAAGCATACCGGAAGGTGTGCTTGGACAAAAACCAGCTCTAGCCCACACCCTCCACA-------------CTTCTACTATCAAGAACTAATCAAATAAAACATTCACCATACA-TCTAAAGTATAGGAGATAGAAATTTAAAC-ATCGATGGAGCCATAGAGATAGTACCGTAAGGGAAAGATGAAAGA-AAATTCTAAAAGTAATAAAAAGCAAAGCTTACCCCTTGTACCTTTTGCATAATGACTTAACTAGTA-ATAACTTAGCAAAGAGAACTTAAGTTAAACTACCCGAAACCAGACGAGCTACTTATGAGCAGCAC-CTA-GAGCGAACTCATCTATGTGGCAAAATAGTGAGAAGACTTATAAGTAGAGGTGAAAAGCCTAACGAGCCTGGTGATAGCTGGTTGTCCATGAAAAGAATCTCAGTTCAACGTTAAATATTACTAA-AAATCAATGCCAAGCCTTAACGTATATTTAACTGTTAATCTAAAAGGGTACAGCTTTTTAGA-AATGGGTACAACCTTAACTAGAGAGTA-AAATCAAACAT--ATACCATAGTTGGCCTAAAAGCAG-CCATCAATTAAGAAAGCGTTCAAGCTCGACAACAAAA-CAATGTCTTGATTCCAATATAAAATAAAT-CAACTCCTAGCCTGACTACTGGACTAATCTATACAATCATAGAAGCAATACTGTTAATATGAGTAACAAGAAA--TTTTTCTCCTAGCACAAGCTTACATCAGTAGCTGATAATATACTGATAATTAACAGCAAATAAATA-AACCCCAACACTAAACCATTTATTAGT-ATACTGTTAACCCAACACAGGCGTGCAC-TAAGGAAAGATTAAAAAAAGTAAAAGGAACTCGGCAAACACAAACCCCGCCTGTTTACCAAAAACATCACCTCTAGCATAACTAGTATTAGAGGCACTGCCTGCCCAGTGACT-AA-CCGTTAAACGGCCGCGGTATCCTGACCGTGCAAAGGTAGCATAATCACTTGTTCTCTAATTAAGGACTTGTATGAATGGCCACACGAGGGTTTTACTGTCTCTTACTTTTAATCAGTGAAATTGACCTCCCCGTGAAGAGGCGGGGATAACAAAATAAGACGAGAAGACCCTATGGAGCTTCAATTAATCAGCCCAAATA--TTATAACCTT-AAACCAC-CAAGGGATAA--CAAAATCTTATATGAGCTGACAATTTCGGTTGGGGTGACCTCGGAGTACAAAAA-ACCCTCCGAGTGATT--AAAACCTAGGCCCACTAGCCAAAGTA----TAACATCACTTATTGATCCAATCCTTT--GATCAACGGAACAAGTTACCCTAGGGATAACAGCGCAATCCTATTCTAGAGTCCATATCGACAATAGGGTTTACGACCTCGATGTTGGATCAGGACATCCTAATGGTGCAGCCGCTATTAAGGGTTCGTTTGTTCAACGATTAAAGTCCTACGTGATCTGAGTTCAGACCGGAGCAATCCAGGTCGGTTTCTATCTATTATGCATTTCTCCCAGTACGAAAGGACAAGAGAAATGAGGCCAACTTCAAA-CAAGCGCCTTCAAA-CAATTAATGACCTAGTCTCAACTTAATAACTAAGCACAAATTGAACC--TGCCCAAGA-CCAGGGCCT-TGTGACCTTAATTCATATAAACATTTTCATAGCCTTCAACATGTCCCTCGTGGGCCTATTAATATATCGATCCCACCTAATATCCGCATTACTCTGTCTAGAGGGTATAATACTATCACTTTTTGTCCTAGCAACCCTTACAATTCTAAGCTCACACTTTACCTTAGCCAACATGATACCTATTATCCTCCTAGTCTTCGCAGCCTGTGAAGCAGCTATCGGACTAGCTTTATTAGTTATAGTATCCAACACATACGGTACCGACTACGTGCAAAGCCTTAACCTCCTCCAATGCTAAAATTTATTATCCCTACAATCATATTAATACCTCTAACTTGAATATCAAAAAACAACATAGTCTGAATTAACTCCACAACCCACAGTCTATTAATTAGCTTTTCAAGCCTACTCCTCCTTAATCAACTCAACGACAACAGCCTTAATTATTCACTAATTTTCTTCTCCGACCCCCTTTCCACCCCACTTCTAATCCTAACAATATGACTTCTCCCCTTAATACTAATAGCAAG-CCAATCACATCTTATTAAAGAACCACCAATCCGAAAAAAACTCTATATTACAATACTAGTCACGCTACAAGCCCTCCTAATCATAACATTCACCGCTACCGAATTAATCCTATTTTACATTATATTTGAAGCCACATTAATCCCTACCCTTATCATTATTACTCGCTGGGGTAACCAAACAGAACGACTTAACGCAGGACTATATTTCCTGTTTTACACACTAGCTGGATCCCTCCCACTATTAGTAGCACTAATATACCTGCAAAACACAGCAGGAACCTTAAATTTCTTACTTCTACAACACTGAGCCCAACCACTATCCACCTCCTGATCCAACATCTTTATATGACTGGCCTGTATAATAGCTTTCCTAGTAAAAATACCCCTCTACGGACTACACCTCTGACTACCCAAAGCACATGTAGAAGCCCCTATCGCAGGCTCCATAGTACTTGCAGCCGTACTACTAAAACTTGGCGGTTACGGCATGCTACGAATCACATCCATGCTTAACCCCCTAACAGAGCATATAGCATATCCATTCCTTATACTCTCCCTTTGAGGAATAATCATAACTAGCTCTATCTGTTTACGTCAAACAGACCTAAAATCACTCATTGCATATTCCTCAATCAGCCATATAGCACTCGTTATCGCAGCCATCCTAATCCAAACCCCCTGAAGCTATATAGGGGCTACCGCTCTAATAATCGCCCATGGCCTCACATCCTCTATACTATTTTGTCTAGCAAATTCCAACTACGAACGCATCCATAGCCGAACCATAATCCTAGCCCGAGGCCTACAAGTCTTTCTACCACTAATAGCCACCTGATGACTACTAGCAAGCCTAACAAACCTCGCTTTACCCCCAACCATCAACCTAATCGGAGAGCTACTCGTAGTTATATCAATCTTCTCATGATCAAACCCTACCATCCTCCTAATAGGAACAAACATTGTAATTACCGCTCTCTACTCCCTGTACATATTAATCATAACACAACGTGGCAAACACACACACCACATCAACAATATTACCCCATCCTTCACACGAGAACATGCCTTAATAGCCCTACATATTATTCCCCTCCTACTCCTATCACTAAATCCTAAAATTATCTTAGGGCCCCTTTACTATGAACGAAAATTTATTTGCCCCTTTTATAATCCCAACAATACTAGGCATTCCCGTTATCACTCTAATTATCATCCTCCCATCTATCCTATTTCCCACACCAAACCGACTAGTCAACAACCGTACAATCTCCATTCAACAATGACTGACTAAACTCACATCAAAACAATTAATAAGTGTACACAGTCCTAAAGGACAAACTTGATCTCTAATACTCATCTCACTATTCCTATTTATTGCCTCTACTAATCTCCTTGGAATGTTACCTCATTCATTTACACCTACCACTCAACTCTCAATAAACGTAGGAATAGCTATCCCCCTATGGGCCGGTACCGTTATCACAGGCTTCCGCAACAAAACAAAAATATCTCTAGCACATCTGCTACCACAAGGTACGCCCACCTTTCTCATCCCTATATTAGTAATTATTGAAACTATTAGCCTATTCATTCAACCAGTAGCACTAGCCGTACGACTAACCGCCAACATCACAGCAGGTCACTTACTAATACATCTAATTGGAGAAACAACCCTTGTATTAATAAATACCAGCTTCTTAATAGCACTCATCACTTTCACTATCCTTGCTCTATTAACTATTCTTGAATTCGCTGTAGCCCTAATTCAAGCTTACGTATTTACCCTCCTAGTCAGCTTATACCTCCATGATAACACATAAATGCCACAATTAGATACATCAACATGACTCCTCACCATCCTTTCTATATTCTTAGCCCTCTTTATGCTATTCCAACTAAAAATCTCAAACCACTCCTACTTCCCTAGCCCTAAACCAATATATACCAAAACACAAAAACAACAAACCCCTTGAAACACCACATGAACGAAAATTTATTTGCCCCTTTTATAA???????????????ATGTTCATAAACCGCTGACTATTCTCAACCAACCACAAAGACATCGGCACCCTGTATTTACTATTTGGTGCCTGAGCAGGAATAGTAGGCACCGGCCTAAGCTTACTAATTCGCGCTGAGCTAGGCCAGCCTGGCACACTAATCGGAGACGACCAAGTCTACAATGTATTGGTAACAGCCCACGCCTTCGTAATAATCTTTTTCATGGTCATGCCTATTATAATTGGCGGATTCGGAAACTGACTAGTCCCCCTAATAATTGGAGCACCCGACATAGCTTTCCCCCGTATAAATAATATAAGCTTCTGACTACTTCCCCCTTCTTTTTTACTTCTAATAGCATCTTCAATAGTCGAGGCTGGTGCGGGTACAGGCTGAACTGTATATCCTCCTTTAGCCGGAAACCTAGCACATGCAGGAGCCTCAGTTGACCTTACCATCTTCTCCCTACACCTAGCCGGCGTATCCTCAATCCTCGGAGCCATCAACTTCATCACAACTATCATCAATATAAAACCACCTGCTATAACCCAATATCAAACTCCCCTTTTCGTATGATCCGTCCTAGTCACAGCAGTACTACTCTTACTATCATTACCCGTCTTAGCAGCCGGAATCACTATACTACTTACTGACCGAAACCTAAATACAACCTTCTTCGACCCTGCAGGTGGAGGAGACCCCATCCTATACCAACACCTATTCTGATTCTTTGGTCACCCCGAAGTATATATCCTAATTCTCCCTGGGTTCGGAATAATTTCACACATTGTGACTTATTACTCAGGAAAAAAAGAACCTTTCGGTTATATAGGAATAGTCTGAGCTATAGTATCCATTGGGTTTTTAGGCTTTATCGTATGAGCCCATCACATGTTTACAGTAGGTATAGACGTTGACACACGAGCATATTTCACATCAGCTACTATAATCATTGCCATTCCCACAGGAGTAAAAGTCTTCAGCTGATTAGCAACACTACACGGAGGTAACATTAAATGATCTCCTGCTCTAATATGAGCCCTAGGTTTCATCTTCCTCTTCACAGTAGGCGGCCTAACTGGTATTGTCCTAGCCAACTCATCACTAGATATTGTCCTACACGACACCTACTACGTAGTTGCTCATTTCCACTATGTATTATCAATAGGAGCAGTTTTCGCCATCATGGGAGGTTTTGTCCACTGGTTCCCACTATTCTCAGGGTATACACTTAACCCTACATGAACAAAAATTCACTTCATAATCATATTTCTAGGTGTAAACCTAACATTCTTTCCGCAGCACTTCTTAGGCCTATCCGGTATACCTCGACGGTACTCCGACTACCCAGACGCCTATACAACATGAAATACCATTTCATCCATAGGCTCCTTTATTTCACTAACAGCAGTTATACTAATAATCTTCATTATCTGAGAAGCATTCACATCCAAACGAGAAGTACTAGCAGTAGATCTTACCACTACCAACCTCGAATGACTAAACGGATGCCCCCCACCATACCATACATTCGAAGAACCAGCATTCGTCAACCCAAAATATTCAAGA????ATGGCATATCCATTTCAATTAGGCTTCCAAGATGCAACATCACCTATTATAGAAGAACTCCTACACTTTCATGACCACACACTAATAATCGTCTTCCTAATTAGCTCCCTAGTCCTATACATTATTACCCTGATACTCACGACCAAACTAACACACACCAGTACTATAGACGCCCAGGAAGTAGAGACCGTTTGAACTATCCTTCCAGCCATCATCCTAATTTTAATCGCCCTACCTTCCTTACGAATCCTTTACATAATAGACGAAGTTAATAACCCCTCCCTCACTGTAAAAACAATGGGCCACCAATGATACTGAAGCTACGAATATACTGACTACGAAGACCTAAGCTTCGACTCTTACATAATCCCAACATCAGATCTAAAACCAGGAGAACTACGATTATTAGAAGTAGATAATCGAGTTGTCTTACCCATAGAAATAACAATCCGAATACTAGTCTCATCAGAAGACGTACTACACTCATGAGCCGTACCCTCCCTAGGCCTAAAAACAGATGCAATCCCAGGACGCCTAAACCAAACAACCTTAATATCAACACGACCAGGCCTATTCTATGGACAGTGCTCAGAAATCTGCGGCTCAAACCACAGTTTTATACCAATTGTCCTAGAAATGGTACCCCTAGAAATCTTTGAAAAATGATCTGCATCAATACTATAAATGACCCACCAAACTCACTCATATCACATAGTAAACCCCAGCCCTTGACCCCTTACTGGAGCTCTATCAGCACTTCTCATAACATCAGGCCTAATTATATGATTCCATTTTAACTCAATAATCTTACTAACCCTAGGCCTATCAACAAATATTCTAACAATATATCAATGATGACGAGACATCATCCGAGAAAGCACCTTCCAAGGTCACCACACACCAACCGTCCAAAAAGGACTACGATACGGAATAATCTTATTTATCGTCTCAGAAGTCCTATTTTTCACAGGCTTCTTCTGAGCCTTCTACCACTCAAGCCTTGCTCCCACTCCAGAACTAGGCGGATGTTGACCACCAACAGGCATCCGCCCCTTAAATCCCTTAGAAGTTCCCCTCCTCAACACTTCCGTACTGCTAGCCTCTGGCGTATCTATTACCTGAGCCCACCATAGCTTAATGGAAGGAAATCGCAAACACATACTTCAAGCGCTCTTCATCACAATTGCACTAGGCCTCTACTTTACCCTATTACAAGCATCAGAGTACTACGAAGCCCCCTTCACAATCTCAGACGGAATTTATGGCTCTACATTCTTTGTGGCTACAGGTTTTCACGGACTACATGTAATTATTGGATCAACATTCCTCATCGTTTGTTTCCTACGTCAAGTAAAATTCCACTTTACATCAAATCACCATTTCGGCTTTGAAGCTGCCGCTTGATACTGACACTTTGTAGACGTCGTATGACTATTTCTTTACGTATCTATCTATTGATGAGGTTCCTAGATGTTTATAATTAACATTCTAATGCTCATTCTTCCTATCCTCCTAGCCGTAGCATTCCTAACACTAGTAGAACGCAAAATCCTAGGTTACATGCAATTTCGAAAAGGGCCAAATATCGTAGGACCACATGGCCTACTCCAACCCTTCGCTGATGCAATCAAACTATTCACTAAAGAACCCCTTCGACCAGCTACATCCTCCACTACCATATTCATTATCGCACCAATACTAGCCCTAACCCTGGCCCTCACTATATGAAGCCCCCTACCAATACCATATCCCCTCATCAATATAAATCTAGGAGTATTATTTATACTAGCAATATCCAGCCTAGCCGTCTACTCAATCCTATGATCCGGCTGAGCCTCCAACTCGAAATACGCACTAATCGGAGCCCTTCGAGCAGTAGCACAAACAATCTCATATGAAGTAACACTAGCTATTATTCTCCTATCAGTACTCCTAATAAATGGCTCATACACCCTATCAACACTAACCACAACACAAGAACAACTATGACTACTATTCCCATCATGACCCTTAGCCATAATATGATTCATCTCCACTCTAGCAGAAACCAACCGAGCCCCTTTTGACCTAACAGAGGGAGAATCAGAACTTGTATCGGGCTTCAACGTAGAATACGCAGC
Balaenoptera_bertae                 ????????????????????????????????????????????????????????????????????????????????????????????????????????????????????????????????????????????????????????????????????????????????????????????????????????????????????????????????????????????????????????????????????????????????????????????????????????????????????????????????????????????????????????????????????????????????????????????????????????????????????????????????????????????????????????????????????????????????????????????????????????????????????????????????????????????????????????????????????????????????????????????????????????????????????????????????????????????????????????????????????????????????????????????????????????????????????????????????????????????????????????????????????????????????????????????????????????????????????????????????????????????????????????????????????????????????????????????????????????????????????????????????????????????????????????????????????????????????????????????????????????????????????????????????????????????????????????????????????????????????????????????????????????????????????????????????????????????????????????????????????????????????????????????????????????????????????????????????????????????????????????????????????????????????????????????????????????????????????????????????????????????????????????????????????????????????????????????????????????????????????????????????????????????????????????????????????????????????????????????????????????????????????????????????????????????????????????????????????????????????????????????????????????????????????????????????????????????????????????????????????????????????????????????????????????????????????????????????????????????????????????????????????????????????????????????????????????????????????????????????????????????????????????????????????????????????????????????????????????????????????????????????????????????????????????????????????????????????????????????????????????????????????????????????????????????????????????????????????????????????????????????????????????????????????????????????????????????????????????????????????????????????????????????????????????????????????????????????????????????????????????????????????????????????????????????????????????????????????????????????????????????????????????????????????????????????????????????????????????????????????????????????????????????????????????????????????????????????????????????????????????????????????????????????????????????????????????????????????????????????????????????????????????????????????????????????????????????????????????????????????????????????????????????????????????????????????????????????????????????????????????????????????????????????????????????????????????????????????????????????????????????????????????????????????????????????????????????????????????????????????????????????????????????????????????????????????????????????????????????????????????????????????????????????????????????????????????????????????????????????????????????????????????????????????????????????????????????????????????????????????????????????????????????????????????????????????????????????????????????????????????????????????????????????????????????????????????????????????????????????????????????????????????????????????????????????????????????????????????????????????????????????????????????????????????????????????????????????????????????????????????????????????????????????????????????????????????????????????????????????????????????????????????????????????????????????????????????????????????????????????????????????????????????????????????????????????????????????????????????????????????????????????????????????????????????????????????????????????????????????????????????????????????????????????????????????????????????????????????????????????????????????????????????????????????????????????????????????????????????????????????????????????????????????????????????????????????????????????????????????????????????????????????????????????????????????????????????????????????????????????????????????????????????????????????????????????????????????????????????????????????????????????????????????????????????????????????????????????????????????????????????????????????????????????????????????????????????????????????????????????????????????????????????????????????????????????????????????????????????????????????????????????????????????????????????????????????????????????????????????????????????????????????????????????????????????????????????????????????????????????????????????????????????????????????????????????????????????????????????????????????????????????????????????????????????????????????????????????????????????????????????????????????????????????????????????????????????????????????????????????????????????????????????????????????????????????????????????????????????????????????????????????????????????????????????????????????????????????????????????????????????????????????????????????????????????????????????????????????????????????????????????????????????????????????????????????????????????????????????????????????????????????????????????????????????????????????????????????????????????????????????????????????????????????????????????????????????????????????????????????????????????????????????????????????????????????????????????????????????????????????????????????????????????????????????????????????????????????????????????????????????????????????????????????????????????????????????????????????????????????????????????????????????????????????????????????????????????????????????????????????????????????????????????????????????????????????????????????????????????????????????????????????????????????????????????????????????????????????????????????????????????????????????????????????????????????????????????????????????????????????????????????????????????????????????????????????????????????????????????????????????????????????????????????????????????????????????????????????????????????????????????????????????????????????????????????????????????????????????????????????????????????????????????????????????????????????????????????????????????????????????????????????????????????????????????????????????????????????????????????????????????????????????????????????????????????????????????????????????????????????????????????????????????????????????????????????????????????????????????????????????????????????????????????????????????????????????????????????????????????????????????????????????????????????????????????????????????????????????????????????????????????????????????????????????????????????????????????????????????????????????????????????????????????????????????????????????????????????????????????????????????????????????????????????????????????????????????????????????????????????????????????????????????????????????????????????????????????????????????????????????????????????????????????????????????????????????????????????????????????????????????????????????????????????????????????????????????????????????????????????????????????????????????????????????????????????????????????????????????????????????????????????????????????????????????????????????????????????????????????????????????????????????????????????????????????????????????????????????????????????????????????????????????????????????????????????????????????????????????????????????????????????????????????????????????????????????????????????????????????????????????????????????????????????????????????????????????????????????????????????????????????????????????????????????????????????????????????????????????????????????????????????????????????????????????????????????????????????????????????????????????????????????????????????????????????????????????????????????????????????????????????????????????????????????????????????????????????????????????????????????????????????????????????????????????????????????????????????????????????????????????????????????????????????????????????????????????????????????????????????????????????????????????????????????????????????????????????????????????????????????????????????????????????????????????????????????????????????????????????????????????????????????????????????????????????????????????????????????????????????????????????????????????????????????????????????????????????????????????????????????????????????????????????????????????????????????????????????????????????????????????????????????????????????????????????????????????????????????????????????????????????????????????????????????????????????????????????????????????????????????????????????????????????????????????????????????????????????????????????????????????????????????????????????????????????????????????????????????????????????????????????????????????????????????????????????????????????????????????????????????????????????????????????????????????????????????????????????????????????????????????????????????????????????????????????????????????????????????????????????????????????????????????????????????????????????????????????????????????????????????????????????????????????????????????????????????????????????????????????????????????????????????????????????????????????????????????????????????????????????????????????????????????????????????????????????????????????????????????????????????????????????????????????????????????????????????????????????????????????????????????????????????????????????????????????????????????????????????????????????????????????????????????????????????????????????????????????????????????????????????????????????????????????????????????????????????????????????????????????????????????????????????????????????????????????????????????????????????????????????????????????????????????????????????????????????????????????????????????????????????????????????????????????????????????????????????????????????????????????????????????????????????????????????????????????????????????????????????????????????????????????????????????????????????????????????????????????????????????????????????????????????????????????????????????????????????????????????????????
	Balaenoptera_bonaerensis          ATGACCAACATCCGAAAAACACACCCACTAATAAAAATTATCAACGACGCATTCGTCGACCTACCCACACCATCAAACATCTCCTCATGATGAAACTTCGGCTCCCTACTCGGCCTCTGCTTAATTGTACAAATCCTAACAGGTCTATTCCTAGCAATACACTACACACCAGACACAACAACCGCCTTCTCATCAGTTACACATATCTGCCGAGACGTAAACTACGGCTGAATTATCCGATATCTACATGCAAACGGAGCCTCCATATTCTTTATTTGCCTTTACGCCCACATAGGACGAGGCCTATACTATGGAACCCACGCCTTCCGAGAAACATGAAATATCGGAGTTATCCTACTGTTCACAGTTATAGCCACTGCATTCGTAGGCTACGTCCTACCCTGAGGACAAATATCATTTTGAGGCGCAACCGTCATCACCAACCTCCTATCAGCAATCCCATACATTGGTACCACCTTAGTTGAATGAATCTGAGGTGGCTTCTCTGTAGACAAAGCAACATTAACACGCTTTTTCGCCTTCCACTTCATCCTCCCTTTCATTATCCTAGCATTAGCAATTGTCCACCTCATTTTCCTCCGCGAAACAGGATCCAATAACCCCACAGGTATTCCATCTGATATAGACAAAATCCCATTCCACCCCTATTACACAATCAAAGACATTCTAGGCGCCCTACTACTAATTCTAACCCTACTAACACTAACCCTATTCGCACCCGACCTGCTCGGAGACCCCGACAACTACACCCCAGCAAACCCACTCAGTACCCCAGCACACATTAAACCAGAATGATATTTTCTATTCGCATACGCAATCCTACGATCAATCCCCAATAAACTAGGCGGAGTCTTAGCCCTATTACTCTCAATCCTAATCCTAGCCTTCATCCCAATACTCCACACATCCAAACAACGAAGCATAATATTCCGACCCTTTAGCCAATTTCTATTCTGAGTACTAGTCGCAGACCTATTAACCCTAACATGGATTGGTGGCCAACCCGTAGAACACCCCTACATAATCGTAGGCCAACTCGCATCCATCCTTTATTTTCTCTTAATCCTAGTACTAATACCAGTAGCTAGCCTTATCGAGAACAAGCTTATAAAATGAAGA???TAAAGGTTTGGTCCCAGCCTTTCTATTAGTTCTTAACAGACTTACACATGCAAGCATCTACATCCCAGTGAGAACGCCCTCTAAATCA-TAAGGATCAAAAGGAGCGGGTATCAAGCACACTAGCACTAGTAGCTCACAACGCCTCGCTTA-GCCACACCCCCACGGGATACAGCAGTGATAAAAATTAAGCCATGAACGAAAGTTTGACTAAGTCATGTTAATC-AAGGGTTGGTAAATTTCGTGCCAGCCACCGCGGTCATACGATTGACCCAAATTAATAGAAGCACGGCGTAAAGAGTGTTAAGGAACTACA--TAAAATTAAAGTCAAATCTTAATTAAGCTGTAAAAAGCCCTAATTAA-AATTAAGCCAAACTACGAAAGTGACTTTAGTATAATCCGATCACACGACAGCTAAGACCCAAACTGGGATTAGATACCCCATTATGCTTAGCCGTAAACCCTAGTAGTCACAAAAACAAGACTATTCGCCAGAGTACTACTAGCAACAGCCTAAAACTCAAAGGACTTGGCGGTGCTTCATATCCCTCTAGAGGAGCCTGTTCTGTAACCGATAAACCCCGATCAACCTCACCAACCCTTGCTACTTCAGTCTATATACCGCCATCTTCAGCAAACCCCAAAAG-GGAATGAAAGTAAGCATAACCATCCTA-CATAAAAACGTTAGGTCAAGGTGTAACCTATGAGTTGGAAAGAAATGGGCTACATTTTCTA--CACTA-AGAACATCTCCT-ATACCCACACGAAAGTTTTTATGAAATTTAAAAACCAAAGGAGGATTTAGTAGTAAATCAAGAGCAGAGTGCTTGATTGAATAAGGCCATGGAG-CACGCACACACCGCCCGTCACCCTCCTCAAGTACCCTAGCTA-GAGCCCCTGTTCATTAACTCAGGCCAAGCAATCCATACGAGAGGAGACAAGTCGTAACAAGGTAAGCATACCGGAAGGTGTGCTTGGACAAAAACCAGCTCTAGCCCATACCCTCCACA-------------CTTCTACTACCATAAACTAATCAAATAAAACATTCACCATACA-TCTAAAGTATAGGAGATAGAAATTTAAAT-ATCAATGGAGCTATAGAGACAGTACCGTAAGGGAAAGATGAAAGA-AGATTCTAAAAGTAATAAAAAGCAAAGCTTACCCCTTGTACCTTTTGCATAATGACTTAACTAGTA-ATAACTTAGCAAAGAGAACTTAAGTTAAATTACCCGAAACCAGACGAGCTACTTATGAGCAGCAC-CTA-GAGCGAACTCGTCTATATGGCAAAATAGTGAGAAGACTTATAAGTAGAGGTGAAAAGCCCAACGAGCCTGGTGATAGCTGGTTGTCCATGAAAAGAATCTCAGTTCGACGTTAAATAATACTAA-AAATCAATGCCAAGCCTTAATGTATATTTAATCGTTAGTCTAAAAAGGTACAGCTTTTTAGA-AATGGGTACAACCTTGACTAGAGAGTA-AAATCAAACAT--ATACCATAGTTGGCCTAAAAGCAG-CCATCAATTAAGAAAGCGTTCAAGCTCAACAACAAAA-CAATGTCTTGATTCCAATATGAAACAAAT-CAACTCCTAGCCTGACTATTGGACTAATCTATATAAACATAGAAGCAATACTGTTAATATGAGTAACAAGAAA--TTTTTCTCCTAGCACAAGCTTACATCAGTAGCTGATAATATACTGATAATTAACAGCAAATAAATA-AAACCCAACACTAAATTATTTATTGAT-ATACTGTTAACCCAACACAGGCGTGCAC-TAAGGAAAGATTAAAAAAAGTAAAAGGAACTCGGCAAACACAAACCCCGCCTGTTTACCAAAAACATCACCTCTAGCATAACTAGTATTAGAGGCACTGCCTGCCCGGTGACT-AA-TCGTTAAACGGCCGCGGTATCCTGACCGTGCAAAGGTAGCATAATCACTTGTTCTCTAATTAGGGACTTGTATGAATGGCCACACGAGGGTTTTACTGTCTCTTACTTTCAATCAGTGAAATTGACCTCCCCGTGAAGAGGCGGGGATAACAAAATAAGACGAGAAGACCCTATGGAGCTTCAATTAATCAACCCAAATA--TCATAACCTT-AAACCAC-CAAGGGATAA--CAAAATCTTATATGGGCTGACAATTTCGGTTGGGGTGACCTCGGAGTACAAAAA-ACCCTCCGAGTGATT--AAAACCTAGGCTCACTAGCCAAAGTA----TGACATCACTTATTGATCCAATCTTTT--GATCAACGGAACAAGTTACCCTAGGGATAACAGCGCAATCCTATTCTAGAGTCCATATCGACAATAGGGTTTACGACCTCGATGTTGGATCAGGACATCCTAATGGTGCAGCCGCTATTAAGGGTTCGTTTGTTCAACGATTAAAGTCCTACGTGATCTGAGTTCAGACCGGAGCAATCCAGGTCGGTTTCTATCTATTATGCATTTCTCCCAGTACGAAAGGACAAGAGAAATAAGGCCAACTTCAAA-CAAGCGCCTTCAAA-CAATTAATGACCTAGTCTCAACTTAATAATTAAGCACAAAC-AAACC--TGCCCAAGA-CCAGGGCCT-TGTGACCTTAATTCATATAAACATTCTCATAGCCTTCAGCATGTCTCTCGTAGGCCTATTAATATATCGATCCCACCTAATATCCGCATTACTCTGTCTAGAAGGTATAATATTATCACTCTTCGTCCTAGCAACCCTCACAATTCTAAGCTCACACTTTACCTTAGCCAATATGATACCTATTATCCTCCTAGTCTTTGCAGCCTGTGAAGCAGCTATCGGACTAGCTTTACTAGTTATAGTATCCAATACGTACGGCACCGACTACGTGCAAAGCCTTAACCTCCTCCAATGCTAAAGTTTATTATTCCTACAATCATATTAATACCCCTAACTTGATTATCAAAAAATAACCTAATCTGAATTAACTCCACAACCCATAGTCTATTAATTAGCTTTTCAAGCCTACTCCTCCTTAATCAACTCAACGACAGCAGCCTCAACTATTCATTAATTTTCTTCTCCGACCCCCTTTCCACCCCACTTCTAATCCTAACAATATGACTTCTCCCCTTAATACTAATAGCAAG-CCAATCACATCTTATTAAGGAACCACCAGTCCGAAAAAAACTCTACATTACAATACTAATCACATTACAAGCCCTCCTAATCATAACATTTACCGCCACCGAATTAATCCTATTTTACATTATATTTGAAGCCACATTAATCCCCACCCTTATCATCATCACTCGCTGGGGTAACCAAACAGAACGACTCAACGCAGGACTATATTTCCTGTTTTACACACTAGTTGGATCCCTCCCACTATTAGTAGCACTAGTATACCTGCAAAACACAACAGGAACCCTAAATTTCTTACTTCTACAACACTGAGTCCAACCACTATCCACCTCCTGATCTAACATCTTTATATGACTAGCCTGCATAATAGCTTTCCTAGTAAAAATACCCCTCTATGGACTACACCTCTGATTACCAAAAGCACATGTAGAAGCCCCCATCGCAGGCTCCATAGTCCTTGCAGCTGTACTACTAAAACTTGGCGGCTACGGCATGCTACGAATTACATCCATGCTTAACCCCCTAACAGAACATATGGCATATCCATTCCTTATACTCTCCCTTTGAGGAATAATCATAACTAGCTCTATCTGTCTACGTCAAACAGACCTAAAATCACTCATCGCATATTCCTCAGTCAGCCATATAGCACTCGTCATCGCAGCCATCCTCATCCAAACCCCCTGAAGCTATATAGGAGCTACCGCTCTAATAATTGCCCATGGCCTCACATCATCTATACTATTTTGTCTAGCAAACTCCAACTATGAACGCATCCATAGCCGAACCATAATCCTAGCCCGAGGCCTACAAGTCTTCCTACCACTAATAGCCACCTGATGACTACTAGCAAGCCTAACAAACCTTGCTCTACCCCCAACCATCAACCTGATCGGAGAACTACTCGTAGTCATATCAATCTTCTCATGATCAAACCCTACTATCCTTCTAATAGGAACAAACATTGTAATTACCGCTCTCTACTCCCTGTATATACTAATCATAACACAACGTGGCAAACACACACACCACATCAACAATATTACCCCATCCTTCACACGAGAACATGCCTTAATAGCCCTACACATTATCCCCCTCCTACTCCTATCACTAAACCCCAAAATTATCTTAGGTCCCCTTTACTATGAACGAAAATCTATTTGCCCCTTTTATAATCCCAATAATACTAGGCCTCCCTATTACCACTCTAATCATCATCCTCCCATCCATCCTATTTCCCACACCAAACCGACTGGTCAACAACCGCACGATTTCCATTCAACAATGACTAACTAAACTCACATCAAAACAATTAATAAATGTACACAGTCCTAAAGGACAAACTTGATCTCTAATACTCATCTCACTATTCCTATTTATTGCCTCCACTAATCTCCTTGGAATATTACCTCACTCATTTACACCTACCACTCAACTTTCAATAAACGTAGGAATAGCTATCCCCCTATGGGCCGGTGCCGTTATCACAGGCTTCCGCAACAAAACAAAAATATCCTTAGCACATCTACTACCACAAGGTACACCCACCTTTCTCATTCCCATACTAGTAATCATTGAAACCATCAGCCTATTCATTCAACCAGTAGCACTAGCCGTACGACTAACTGCCAACATCACAGCAGGTCACTTACTAATACATCTAATTGGAGAAACAACCCTTGTATTAATAAGTACCAGTTTATTAACAGCCCTCATCACTTTCACTATCCTTACTCTATTAACCATTCTTGAATTTGCCGTAGCCCTCATCCAAGCTTACGTATTTACCCTCCTAGTAAGCCTATACCTTCATGATAACACATAAATGCCACAATTAGATACATCAACATGACTACTCACCATCCTCTCTATATTCTTAGCCCTCTTTGTATTATTACAACTAAAAATCTCAAATCACTCCTACTCCCCTAATCCCAAACCAACATACACCAAAACACAAAAACAACAAACCCCTTGGAACACCACATGAACGAAAATCTATTTGCCCCTTTTATAA???????????????ATGTTCATAAACCGCTGACTATTCTCAACCAACCACAAAGACATTGGCACCCTATACTTACTATTTGGTGCCTGAGCAGGAATAGTAGGCACTGGTCTAAGCTTATTAATCCGCGCTGAGCTAGGTCAGCCCGGCACACTAATCGGAGACGACCAAGTCTATAACGTATTAGTAACAGCCCACGCCTTCGTGATAATCTTTTTCATGGTTATGCCTATTATAATTGGCGGATTCGGAAACTGACTGGTCCCCCTAATAATTGGAGCACCCGACATAGCTTTTCCCCGTATAAATAATATAAGCTTCTGACTACTCCCTCCTTCTTTCTTACTATTAATAGCATCTTCAATAGTCGAAGCCGGTGCAGGTACAGGCTGAACTGTATATCCTCCTTTAGCCGGAAACCTAGCACATGCAGGAGCCTCAGTTGACCTCACCATCTTCTCCCTACACCTAGCCGGCGTATCCTCAATCCTCGGAGCCATCAACTTCATCACAACTATCATCAATATAAAACCACCCGCCATAACCCAATATCAAACTCCCCTTTTCGTATGATCCGTCCTAGTCACAGCAGTACTACTCTTACTATCATTACCCGTCTTAGCAGCCGGAATCACTATACTACTTACTGACCGAAACCTAAATACAACCTTCTTCGACCCTGCAGGTGGAGGAGACCCCATTCTATACCAACACCTATTCTGATTCTTTGGTCACCCCGAAGTATATATTCTAATTCTTCCTGGGTTCGGAATAATTTCACACATTGTGACTTATTACTCAGGAAAAAAAGAACCTTTCGGTTATATAGGAATAGTTTGAGCTATAGTATCCATTGGGTTCCTAGGCTTTATCGTATGAGCCCACCACATGTTTACAGGAGGTTTAGACGTTGACACGCGAGCATACTTCACATCAGCTACTATAATTATTGCCATTCCCACAGGAGTAAAAGTCTTCAGCTGATTAGCAACACTACACGGAGGTAACATTAAATGATCCCCTGCCCTAATATGAGCCCTAGGTTTCATCTTCCTCTTCACAGTGGGCGGCCTAACTGGTATTGTCCTAGCCAACTCATCACTAGACATTGTCCTACACGACACCTACTACGTAGTCGCTCATTTCCACTATGTGTTATCAATAGGAGCAGTCTTCGCCATCATAGGAGGCTTTGTCCACTGATTCCCACTATTCTCAGGGTATACACTTAACCCAACATGAACAAAAATTCATTTCATAATCATATTTGTAGGTGTAAACCTAACATTCTTTCCACAACACTTCTTAGGCCTATCCGGTATACCTCGACGGTACTCCGACTACCCAGACGCCTACACAACATGAAATACCATCTCATCCATAGGCTCCTTTATTTCACTAACAGCAGTTATACTAATAATCTTCATTATCTGAGAAGCATTCGCATCCAAACGAGAAGTACTAGCAGTAGATCTCACCACTACCAACCTCGAATGACTAAACGGGTGTCCTCCACCATACCATACATTCGAAGAACCTGCATTCGTCAACCCAAAATGATCAAGA????ATGGCATATCCATTTCAATTAGGCTTCCAAGATGCAACATCACCTATTATAGAAGAACTCCTACACTTTCATGACCACACACTAATAATCGTCTTCCTAATTAGCTCCCTAGTCCTATATATCATTACCCTAATACTCACGACCAAACTAACACATACCAGTACTATAGACGCCCAGGAAGTAGAAACCATTTGAACCATCCTTCCAGCCATCATCCTAATCTTAATCGCCCTACCTTCCTTACGAATCCTTTACATGATAGACGAAGTTAATAATCCCTCCCTCACTGTAAAAACAATGGGCCACCAATGATACTGAAGCTACGAATATACTGACTACGAAGACCTAAGCTTCGACTCTTACATAATCCCAACATCAGACCTAAAGCCAGGAGAACTACGATTATTAGAAGTAGATAATCGAGTTGTCTTACCTATAGAAATAACAATCCGAATACTAGTCTCATCAGAAGACGTACTACACTCATGAGCCGTACCCTCTCTAGGCCTAAAAACAGATGCAATCCCAGGACGCCTAAACCAAACAACCTTAATGTCAACACGACCAGGCCTATTCTATGGACAGTGCTCAGAGATCTGCGGCTCAAACCACAGTTTTATACCGATTGTCCTAGAATTAGTACCCCTAGAAATCTTTGAAAAATGATCTGCGTCAATACTATAAATGACCCACCAAACTCACTCATACCACATAGTAAACCCCAGCCCTTGACCCCTCACTGGAGCTCTATCAGCACTTCTCATAACATCAGGCCTAATTATATGATTCCATTTCAACTCAATAATTTTATTAACTCTAGGCCTATCAACAAATGTCCTAACAATATACCAATGATGACGAGACATCATCCGAGAAAGTACTTTCCAAGGCCACCACACACCAACCGTCCAAAAAGGATTACGATACGGAATGATTTTATTCATCGTCTCAGAAGTCCTATTTTTCACAGGCTTCTTTTGAGCCTTCTACCACTCAAGCCTTGCCCCCACTCCAGAACTAGGCGGATGTTGACCACCAACAGGCATCCGCCCCTTAAATCCTTTAGAAGTTCCCCTCCTCAATACTTCCGTACTGCTAGCCTCTGGCGTATCTATTACCTGAGCCCACCATAGCTTAATAGAAGGAAATCGCAAACACATGCTTCAAGCGCTCTTCATCACAATTGCACTGGGCCTCTACTTCACCCTATTACAAGCATCAGAATACTACGAAGCTCCTTTCACAATCTCAGACGGAATTTATGGCTCTACATTCTTTGTAGCTACAGGTTTTCATGGGTTACATGTAATTATTGGATCAACATTCCTCATCGTTTGTTTCCTACGTCAAGTAAAATTCCACTTTACATCAAACCACCATTTCGGCTTTGAAGCTGCCGCTTGATACTGACACTTTGTAGACGTCGTATGATTATTTCTTTACGTATCTATCTATTGATGAGGTTCCTAGATGTTTATAATTAACATTCTAACACTCATTCTTCCTATCCTCCTAGCCGTAGCATTCCTAACACTAGTAGAACGCAAAATCCTAGGCTACATGCAACTTCGAAAAGGACCAAACATCGTAGGACCACATGGCCTACTCCAACCCTTCGCCGATGCAATCAAATTATTCACCAAAGAACCTCTACGACCAGCTACATCCTCCACTACCATATTCATTATCGCACCAATACTAGCCCTAACCCTGGCCCTCACTATATGAAGCCCCCTACCAATACCATATCCCCTCATTAATATAAATCTGGGGGTGTTATTCATACTAGCAATATCCAGCCTAGCCGTCTACTCCATCCTATGATCCGGCTGAGCCTCCAACTCAAAATACGCACTAATCGGAGCCCTCCGAGCAGTAGCACAAACAATCTCATATGAAGTAACACTAGCTATTATCCTCCTATCAGTACTCCTAATAAATGGTTCATACACCCTATCAACACTAGCCACAACACAAGAACAACTATGACTACTATTCCCATCATGACCCCTAGCCATAATATGATTCATCTCCACTCTAGCAGAAACTAACCGAGCCCCCTTTGATCTAACAGAAGGAGAATCAGAACTTGTATCAGGCTTCAACGTAGAATACGCAGC
	Balaenoptera_borealis             ATGACCAACATCCGAAAAACACACCCACTAATAAAGATTGTCAACGATACATTCGTTGATCTCCCCACCCCATCAAATATCTCCTCATGATGAAATTTCGGCTCCCTACTCGGCCTCTGCTTAATTACACAAATTCTAACAGGCCTATTCCTAGCAATACACTACACACCAGACACAACAACCGCTTTCTCATCAGTTACACACATTTGCCGAGACGTAAACTACGGCTGAATTATCCGATACCTACACGCAAACGGAGCCTCCATATTTTTCATCTGTCTCTACGCCCACATGGGACGAGGCCTATACTACGGCTCCTACGCCTTTCGAGAAACATGAAATATTGGAGTTATCCTACTATTCACAGTTATAGCCACCGCATTCGTAGGCTACGTCCTACCCTGAGGACAAATATCATTTTGAGGCGCAACCGTCATCACCAACCTCTTATCAGCAATCCCATACATTGGTACTACCCTAGTCGAATGGATCTGAGGCGGTTTCTCTGTAGATAAAGCAACACTAACACGCTTTTTTGCCTTCCACTTCATTCTCCCCTTCATTATTCTAGCACTAGCAATGGTCCACCTCATTTTCCTCCATGAAACAGGATCCAACAACCCCACAGGTATTCCATCCGACATAGACAAAATCCCATTCCACCCTTACTACACAGTTAAAGACATTCTAGGCGCCCTACTACTAATCCTAACCCTACTAATACTAACCCTATTCGCACCCGACCTGCTTGGAGACCCAGACAACTACACCCCAGCAAATCCACTCAGTACCCCAGCACACATTAAACCAGAATGATATTTCCTATTTGCATACGCAATCCTACGATCAATCCCCAACAAATTAGGCGGAGTCTTAGCCCTATTACTCTCAATCCTAATCCTAGCCCTAATCCCAATACTCCACACATCTAAACAACGAAGCATAATATTCCGACCCTTTAGCCAATTCCTATTTTGAGTCCTAGTCGCAGACTTACTAACCCTAACATGAATCGGAGGCCAACCCGTAGAACACCCCTACGTAATTGTAGGCCAATTTGCATCCATCCTCTATTTCCTCCTAATTCTAGTATTAATACCAGCAACTAGCCTCATCGAGAACAAACTTATAAAATGAAGA???TAAAGGTTTGGTCCCAGCCTTTCTATTAGTTCTTAACAAACTTACACATGCGAGCATCTACATCCCGGTGAGAATGCCCTCTAAATCA-CAAGGATTAAAAGGAGCAGGTATCAAGCACGCTAGTACTAGCAGCTCACAACGCCTCGCTTA-GCCACACCCCCACGGGATACAGCAGTGATAAAAATTAAGCTATGAACGAAAGTTTGACTAAGTTATGTTAAT--AAGGGTTGGTAAACTTCGTGCCAGCCACCGCGGTCATACGATTAACCCAAATTAATAGAAACACGGCGTAAAGAGTGTTAAGGAGTCACA--CAGAAT-AAAGTCAAACCTTAATTAAGCTGTAAAAAGCCATAATTAA-AACTAAGCCAAACTACGAAAGTGACTTTAATATGATCCAATCACACGACAGCTAAGATCCAAACTGGGATTAGATACCCCACTATGCTTAGTCGTAAACCCCAGTAGTCACTAAAACAAGACTATTCGCCAGAGTACTACTAGCAACAGCCTAAAACTCAAAGGACTTGGCGGTGCTTCATACCCCTCTAGAGGAGCCTGTTCTGTAACCGATAAACCCCGATCAACCTCACCAACCCTTGCTACTTCAGTCTATATACCGCCATCTTCAGCAAACCCTAAAAG-GGAACGAAAGTAAGCATAACCATCCTA-CATAAAAACGTTAGGTCAAGGTGTAACCTATGAGTTGGGAAGAAATGGGCTACATTTTCTA--AACTA-AGAACAACCCCT-ACACTCACACGAAAGTTTTTATGAAACTTAAAAACCAAAGGAGGATTTAGTAGTAAATCAAGAGCAGAGTGCTTGATTGAATAAGGCCATGAAG-CACGCACACACCGCCCGTCACCCTCCTCAAGTACCCTAGCTA-AAGCCCCAGTTCGTTAACTCAGGCCAAGCAATCCATACGAGAGGAGACAAGTCGTAACAAGGTAAGCATACCGGAAGGTGTGCTTGGACAAAAACCAACTCTAGCCCACACCCCCTCCC--------------CCCTACTACCATAAATCAATCAAATAAAACATTCACCATACA-TCTAAAGTATAGGAGATAGAAATTTAAAT-ACCAGTGGCGCTATAGAAATAGTACCGTAAGGGAAAGATGAAAGAATAAACCTAAAAGTAATAAAAAGCAAAGCTTACCCCTTGTACCTTTTGCATAATGACTTAACTAGTA-ATAACTTAGCAAAGAGACCTTAAGTTAAATTACCCGAAACCAGACGAGCTACTTATGAGCAGTAC-CTA-GGACGAACTCATCTATGTGGCAAAATAGTGAGAAGACTTATAAGTAGAGGTGAAAAGCCTAACGAGCCTGGTGATAGCTGGTTGTCCATGAAAAGAATCTCAGTTCAACGTTAAATAGTACTAA-AAGCCAATGCCAAGCCTTGACGTATATTTAACCGTTAATCTAAAAAGGTACAGCTTTTTAGA-GATGGGTACAACCTTGACTAGAGAGTA-AAATTAAACAC--ATACCATAGTTGGCCTAAAAGCAG-CCATCAATTAAGAAAGCGTTCAAGCTCGACAATAAAA-CAATGTTTTAATTTCAATATTAAACAAAT-CAACTCCTAGCCTGAATATTGGACTAATCTATATAAACATAGAAGCAATACTGTTAATATGAGTAACAAGAAAA-TTTTTCTCCTAGCACAAGCTTATATTAGTAACTGATAGTATACTAATAATTAACAGCAAATAAATA-AAACCCAACACTAAATTATTTATTAAG-ACACTGTTAACCCAACACAGGCGTGCAT-TAAGGAAAGATTAAAAAAAGTAAAAGGAACTCGGCAAACACAAACCCCGCCTGTTTACCAAAAACATCACCTCTAGCATAACCAGTATTAGAGGCACTGCCTGCCCGGTGACT-AA-CCGTTAAACGGCCGCGGTATCCTGACCGTGCAAAGGTAGCATAATCACTTGTTCTCTAATTAGGGACTTGTATGAATGGCCACACGAGGGTTTTACTGTCTCTTACTTTTAATCAGTGAAATTGACCTCCCCGTGAAGAGGCGGGGATAACAAAATAAGACGAGAAGACCCTATGGAGCTTCAATTAATCAACCCAAAAAA-TCATAACCTT-AAACCAC-CAAGGGATAA--CAAAATTTTATATGGGCTGACAATTTCGGTTGGGGTGACCTCGGAGCACAAAAA-ACCCTCCGAGTGATT--AAAACTTAGGCTCACTAGCCAAAGTA----TAATATCACTTATTGATCCAATCTTTT--GATCAACGGAACAAGTTACCCTAGGGATAACAGCGCAATCCTATTCTAGAGTTCATATCGACAATAGGGTTTACGACCTCGATGTTGGATCAGGACATCCTAATGGTGCAGCTGCTATTAAGGGTTCGTTTGTTCAACGATTAAAGTCCTACGTGATCTGAGTTCAGACCGGAGTAATCCAGGTCGGTTTCTATCTATTACGCATTTCTCCCAGTACGAAAGGACAAGAGAAATAAGGCCAACTTCAAA-CAAGCGCCTTCAAA-CAATTAATGACCTAGTCTCAATTTAATAATTAAGCGCAAAC-AAACA--TGCCCAAGA-TCAGGGCCC-TGTGACCCTAATTCATATAAACGTCCTCATAGCCTTTAGTATGTCCCTTGTGGGCCTATTAATATACCGATCCCACCTAATATCCGCACTACTCTGTCTAGAAGGTATAATACTATCACTTTTTACCCTAGCAGCTCTCACAATCTTAAACTCACACTTCACCTTGGCTAACATGATACCTATTATCCTCCTAGTCTTCGCAGCTTGTGAAGCAGCTATCGGGCTAGCTTTACTAGTCATAGTCTCCAACACATATGGCACTGACTACGTACAAAGTCTCAACCTCCTCCAATGCTAAAATTTATTATCCCTACAATCATACTAATACCCCTGACCTGATTATCAAAAAATAACCTAATCTGAATTAACTCCACAGCCCACAGTCTCTTAATTAGCTTCTCAAGCCTACTCCTCCTCAATCAACTCAACGACAACAGCCTCAATTATTCACTAATCTTCTTCTCCGACCCCCTTTCCACCCCACTCCTAATACTAACAATATGACTCCTTCCCCTAATACTAATAGCAAG-CCAATCCCATCTTATCAAAGAACCACCAGTCCGAAAAAAACTCTACATTACAATATTAATTACACTACAAGCCCTCCTAATTATAACATTCACTGCCACTGAATTAATCCTATTTTACATCATATTTGAAGCTACACTAATTCCCACCCTTATCATTATTACTCGCTGAGGCAACCAAACAGAACGACTCAATGCAGGACTATATTTTCTGTTCTACACACTAATTGGATCCCTCCCATTATTAGTAGCACTGGTATATCTACAAAACACAACGGGATCCTTAAATTTTCTACTTCTACAACATTGAGCCAAACCACTATCCATTTCCTGATCCAACATCTTCATATGACTAGCCTGTATGATAGCTTTCCTAGTAAAAATACCCCTCTATGGACTACACCTCTGACTACCCAAAGCACATGTAGAAGCCCCCATCGCAGGCTCCATAGTCCTTGCAGCCGTACTACTAAAACTTGGAGGCTACGGCATGCTACGAATCACATCCATGCTTAATCCCCTAACAGAACATATAGCATACCCATTTCTCATGCTCTCCCTCTGAGGAATAATCATAACCAGCTCTATCTGTCTACGCCAAACAGACCTAAAATCACTCATTGCGTACTCCTCAGTCAGCCATATAGCACTCGTCATTGCAGCCATCCTTATCCAAACCCCCTGAAGCTATATAGGGGCCACCGCTCTAATAATTGCCCACGGCCTCACATCCTCTATATTATTCTGCCTAGCAAACTCAAATTACGAGCGCATCCATAGCCGAACCATAATCCTAGCCCGAGGCCTACAAGTCCTTCTACCACTAATAGCTACCTGATGACTACTAGCAAGCTTAACAAATCTTGCTCTACCTCCAACCATCAACCTAATCGGAGAACTACTCGTAGTCATATCAGTCTTCTCATGATCAAACCCTACCATTCTTCTAATAGGAGCAAACATTGTAATCACCGCTCTCTATACCCTATATATACTAATCATAACACAACGTGGCAAACACACACACCACATCAACAATATCACCCCTTCCTTCACACGAGAACATACCTTAATAGCCCTACACATTATCCCCCTCCTACTCCTATCACTAAATCCCAAAATCATCTTAGGCCCCCTTTACTATGAACGAAAATTTATTTGCCCCTTTTATAATCCCAATAATACTAGGTATTCCTATTACCACTCTAATCATTATTCTTCCATCTGTCTTATTTCCTACACCAAATCGTCTAATCAACAATCGTACGATCTCCATTCAACAATGATTAACCAAGCTCACATCAAAACAACTAATAAATGTACACAGTCCTAAAGGACAAACTTGATCCCTAATACTCATTTCACTGTTCCTATTTATTGCCTCCACTAATCTCCTTGGAATATTACCCCACTCATTTACACCCACCACACAACTCTCAATGAACATAGGAATGGCTATTCCCCTATGGGCTGGTACCGTTGCCACAGGTTTTCGCAACAAAACAAAAATATCCTTAGCCCACTTACTACCACAAGGCACACCCACCTTTCTTATTCCTATGTTAGTAATCATTGAAACCATCAGTCTATTTATTCAACCAGTAGCACTAGCCGTACGACTAACTGCCAACATCACAGCAGGTCACTTACTAATACATCTGATCGGAGAGACAACCCTTGTACTAATAAACACCAGCCCATTTACAGCCCTTATCACTTTCACTATCCTTGCTCTATTAACCATTCTTGAATTTGCTGTCGCCCTTATTCAAGCTTACGTCTTTACTCTTTTAGTAAGCCTATACCTTCACGATAATACATAAATGCCACAATTAGATACATCAACATGACTCCTTACTATCCTATCTATATTCTTAGCTCTCTTTATATTATTTCAACTAAAAATCTCAAAGCACTCCTACTCCCCCAGCCCCAAATTAGTATTCACCAAAACACAAAAACAACAAACCCCTTGAAACACCACATGAACGAAAATTTATTTGCCCCTTTTATAA???????????????ATGTTCATAAACCGCTGACTATTCTCAACCAACCACAAAGACATTGGTACCCTATATTTACTATTTGGTGCATGAGCAGGAATAGTAGGCACTGGCCTAAGTTTATTAATCCGCGCTGAATTAGGTCAACCCGGTACACTAATCGGAGATGACCAAGTCTACAACGTGTTAGTAACAGCTCACGCCTTCGTGATAATCTTCTTCATAGTTATACCTATTATAATTGGTGGATTCGGAAACTGACTAGTCCCCCTAATAATTGGAGCACCTGACATAGCTTTCCCTCGTATAAATAATATAAGCTTCTGACTACTCCCCCCTTCTTTCCTACTATTAATAGCATCCTCAATAGTTGAAGCCGGTGCAGGTACAGGCTGAACTGTATATCCCCCTTTAGCCGGAAATCTAGCACATGCAGGAGCCTCAGTCGACCTTACCATCTTCTCCCTACATCTAGCCGGTGTGTCCTCAATCCTCGGAGCCATCAATTTCATCACAACTATTATTAATATAAAACCACCTGCCATGACCCAATACCAAACACCCCTTTTCGTATGATCAGTCCTAGTCACAGCAGTACTACTCTTATTATCACTACCTGTTTTAGCAGCCGGAATCACCATGCTACTTACCGACCGAAACCTAAATACAACTTTCTTTGACCCTGCAGGCGGAGGAGACCCAATTCTGTACCAACACTTATTCTGATTCTTTGGCCACCCCGAAGTGTACATTCTAATTCTTCCTGGGTTCGGAATAATTTCACACATTGTGACTTATTACTCAGGAAAAAAAGAACCTTTCGGCTATATGGGGATAGTCTGAGCTATGGTATCCATCGGGTTCTTAGGATTTATCGTATGAGCCCACCATATGTTTACAGTAGGTATAGACGTTGATACGCGAGCATATTTCACATCAGCCACTATAATTATTGCTATTCCCACAGGAGTAAAAGTCTTCAGTTGATTAGCAACACTACACGGGGGTAACATTAAATGATCTCCCGCCCTAATGTGAGCCCTAGGTTTCATCTTCCTTTTCACAGTAGGCGGTCTAACTGGTATCGTTCTAGCCAATTCATCTCTAGATATTGTCTTACACGACACTTACTACGTAGTTGCTCATTTCCACTATGTTTTATCAATAGGAGCAGTCTTCGCCATTATGGGAGGCTTTGTCCACTGATTCCCACTATTCTCAGGGTACACACTTAACACAACATGAGCAAAAATTCACTTTATAATTATATTTGTAGGTGTAAATCTAACATTCTTTCCACAACACTTCTTAGGCCTATCCGGTATACCTCGACGATACTCCGACTACCCAGATGCCTATACAACATGAAATACCATCTCATCTATAGGCTCATTCATTTCACTAACAGCAGTCATACTAATAATTTTCATTATCTGAGAAGCATTCACATCCAAACGAGAAGTACTAGCAGTAGACCTTACTTCTACCAACCTTGAATGACTAAACGGATGTCCTCCACCATATCATACATTCGAAGAGCCAGCATTTGTCAACCCAAAATGATCAAGA????ATGGCATATCCATTTCAACTAGGCTTCCAAGACGCAACATCACCCATTATAGAAGAACTCCTACACTTTCACGACCATACATTAATAATCGTATTTCTAATTAGCTCTTTAGTTCTCTACATTATTACCCTAATACTTACAACCAAACTAACACATACCAGCACAATAGATGCCCAAGAAGTAGAAACCGTCTGAACCATCCTCCCAGCCATCATCTTAATCCTAATCGCCTTACCCTCCCTACGGATCCTTTACATAATAGACGAAGTCAACAACCCCTCCCTCACTGTAAAAACAATAGGCCACCAATGATATTGAAGCTACGAATATACTGACTATGAAGACCTAAGTTTTGACTCTTACATAATCCCAACGTCAGATCTAAAACCAGGAGAACTACGACTATTAGAGGTAGACAACCGAGTTATTTTACCCATAGAAATAACGATCCGAATACTAGTCTCATCAGAAGACGTACTCCACTCATGAGCCGTACCCTCCCTAGGCCTAAAAACGGATGCAATCCCAGGACGCCTAAATCAAACAACCCTAATATCAACACGACCAGGCCTATTCTATGGACAATGCTCAGAAATCTGTGGCTCAAACCATAGTTTTATACCAATTGTACTAGAATTAGTACCCCTAGAAATCTTCGAAAAATGATCTGCATCAATACTATAAATGACCCACCAAACCCACTCATATCACATAGTAAACCCCAGCCCTTGACCTCTCACTGGAGCCCTATCAGCACTTCTCATAACATCAGGCCTAATTATATGATTCCATTTCAACTCAATAGTTCTACTAACTCTAGGCTTATCAACAAACATTCTAACAATATATCAATGATGACGAGATATCATCCGAGAAAGCACCTTCCAAGGCCACCACACACCAACCGTCCAAAAGGGATTACGATATGGAATAATTCTATTCATTGTCTCAGAAGTTCTATTTTTCACAGGCTTCTTCTGAGCCTTTTACCACTCAAGCCTTGCCCCCACTCCAGAACTAGGCGGATGTTGACCACCAACAGGCATCCACCCTTTAAATCCCTTAGAAGTTCCTCTCCTCAACACCTCCGTACTACTAGCCTCTGGCGTATCTATTACCTGAGCCCACCATAGCCTAATAGAAGGAAACCGCAAACACATACTTCAAGCCCTCTTCATCACAATTGCACTAGGCCTCTACTTCACCCTATTACAAGCATCAGAGTACTACGAAGCCCCTTTCACAATCTCAGATGGAATTTACGGCTCTACCTTCTTTGTAGCCACAGGTTTTCACGGATTACATGTAATTATTGGGTCTACTTTCCTTATTGTCTGCTTCCTACGTCAAGTAAAATTCCACTTCACATCAAACCACCACTTCGGCTTTGAAGCTGCCGCTTGATACTGACACTTTGTAGACGTAGTATGATTATTTCTCTACGTATCTATCTATTGATGAGGCTCCTAGATGTTTATAATTAACATTCTAATACTTATTCTTCCTATCCTCTTAGCCGTAGCATTCCTAACGCTAGTAGAACGCAAAATCCTAGGTTATATACAATTCCGAAAAGGACCGAACATCGTAGGCCCACATGGCCTACTCCAACCATTCGCCGATGCAATTAAATTATTCACCAAAGAACCCCTACGACCAGCCACATCCTCCACTACCATATTCATTATTGCACCAGTATTAGCCCTAGCCCTAGCCCTCACTATATGAAGCCCCCTACCCATACCATACCCCCTCATCAACATAAACCTAGGAGTACTATTTATACTAGCAATATCCAGCCTAGCCGTCTACTCCATCCTATGGTCCGGCTGAGCCTCTAACTCAAAATATGCACTAATCGGGGCCCTACGAGCAGTAGCACAAACAATTTCATATGAAGTAACACTGGCTATTATCCTCCTATCAGTACTCCTAATAAATGGCTCCTACACCCTATCAACACTAGCCACAACACAAGAACAACTATGATTACTATTTCCATCATGACCCTTAGCCATAATATGATTTATCTCCACTCTAGCAGAAACCAACCGAGCTCCTTTCGACCTAACAGAAGGAGAATCAGAACTTGTATCAGGCTTCAACGTAGAATACGCAGC
	Balaenoptera_musculus             ATGACCAACATCCGAAAAACACACCCACTAATAAAAATCATCAACGATGCATTCATTGATCTCCCTACCCCATCAAACATCTCCTCATGATGAAACTTCGGCTCCCTACTCGGCCTCTGCTTAATTGTACAAATCCTAACAGGCCTATTCCTAGCAATACACTATACACCAGACACAATAACCGCCTTCTCATCAGTCACACATATTTGCCGAGACGTAAACTATGGCTGAGTTATTCGGTACTTACATGCAAACGGAGCCTCCATATTCTTCATCTGCCTCTACGCCCACATGGGACGAGGTCTATACTACGGCTCCCACGCTTTTCGAGAAACATGAAATATTGGAGTTATTCTACTATTCACGGTCATAGCCACTGCATTCGTAGGCTACGTCCTGCCCTGAGGACAAATATCATTCTGAGGCGCAACCGTCATCACCAACCTCCTATCAGCAATCCCATACATTGGTACTACCCTAGTCGAATGAATCTGAGGCGGTTTTTCTGTGGATAAAGCAACACTAACACGCTTCTTTGCCTTCCACTTCATTCTCCCCTTCATCATTATAGCATTAGCAATCGTCCACCTCATCTTCCTTCACGAAACAGGATCCAACAACCCCACAGGTATCCCATCTGACATAGATAAAATTCCATTCCACCCCTACTACACAATTAAAGACATTCTAGGCGCCCTACTACTAATCCTAACCCTACTAATATTAACTCTATTTGCACCCGACTTACTCGGAGACCCAGACAACTACACCCCAGCAAACCCACTCAGTACCCCAGCACACATTAAACCAGAGTGATATTTCCTATTTGCATATGCAATCCTACGATCAATCCCCAACAAATTAGGCGGAGTCTTAGCCCTACTACTCTCAATCCTAGTCCTAGCTCTAATCCCAATACTCCACACATCCAAACAACGAAGCATAATATTCCGACCCTTTAGCCAATTCCTGTTTTGAGTACTGGTCGCAGACCTACTCACCCTAACGTGGATCGGCGGCCAACCCGTAGAACACCCCTATGTAATTGTAGGCCAACTCGCATCCATCCTCTACTTCCTCTTAATTCTAGTGTTAATACCAGTAACTAGTCTTATCGAAAATAAACTTATAAAATGAAGA???TAAAGGTTTGGTCCCAGCCTTTCTATTAGTTCTTAACAAACTTACACATGCAAGCGTCTACATCCCGGTGAGAATGCCCTCTAAATCA-CAAAGATCAAAAGGAGCAGGTATCAAGCACGCTAGTACTAGCAGCTCACAACGCCTCGCTTA-GCCACACCCCCACGGGACACAGCAGTGATAAAAATTAAGCTATAAACGAAAGTTTGACTAAGTTATGTTAAT--AAGGGTTGGTAAACTTCGTGCCAGCCACCGCGGTCATACGATTAACCCAAATTAATAGAAACACGGCGTAAAGAGTGTTAAGGAGTCTCA--TAGAAT-AAAGTCAAACCTTAATTAAGCTGTAAAAAGCCATAATTAA-AATTAAGCCAAACTACGAAAGTGACTTTAATATGATCTGATCACACGACAGCTAAGATCCAAACTGGGATTAGATACCCCACTATGCTTAGCCATAAACCCCAGTAGTCAC-AAAACAAGACTATTCGCCAGAGTACTACTAGCAACAGCTTAAAACTCAAAGGACTTGGCGGTGCTTCATACCCCTCTAGAGGAGCCTGTTCTGTAACCGATAAACCCCGATTAACCTCACCAACCCTTGCTACTTCAGTCTATATACCGCCATCTTCAGCAAACCCTAAAAG-GGAACGAAAGTAAGCATAATCATCCTA-CATAAAAACGTTAGGTCAAGGTGTAACCAATGGGTTGGGAAGAAATGGGCTACATTTTCTA--AACTA-AGAATATCCCT----ATACACACGAAAGTTTTTATGAAACTTAAAAACCAAAGGAGGATTTAGTAGTAAATCAAGAGCAGAGTGCTTGATTGAATAAGGCCATGAAG-CACGCACACACCGCCCGTCACCCTCCTCAAGTACCCCAGCTA-AAGCCACAGTTCATTAACTCAGGCCAAGCAACTTATACGAGAGGAGACAAGTCGTAACAAGGTAAGCATACCGGAAGGTGTGCTTGGACAAAAACCAGCTCTAGCCCACCCCCACCCCC-------------CTTTTACTACCATAGACCAATCAAATAAAACATTCACCAACCT-TCTAAAGTATAGGAGATAGAAATTTAAAC-ATCAGTGGCGCTATAGAAATAGTACCGTAAGGGAAAGATGAAAGA-AAAACCCAAAAGTAATAAAAAGCAAAGCTTACCCCTTGTACCTTTTGCATAATGACTTAACTAGTA-ATAACTTAGCAAAGAGACCTTAAGTTAAACTACCCGAAACCAGACGAGCTACTTATGAGCAGTAC-CTA-GGACGAACTCATCTATGTGGCAAAATAGTGAGAAGACTTATAAGTAGAGGTGAAAAGCCTAACGAGCCTGGTGATAGCTGGTTGTCCATGAAAAGAATCTCAGTTCAACATTAAATGATACTAA-AAGCC-ATGCCAAGCCTTGACGTACATTTAACTGTTAGTCTAAAAAGGTACAGCTTTTTAGA-TATGGGTACAACCTTCACTAGAGAGTA-AAACCAAACAT--ACACCATAGTTGGCCTAAAAGCAG-CCATCAATTAAGAAAGCGTTCAAGCTCGACAATAAAA-CAATGTTTTAATTCCAACATTAGACAAAT-CAACTCCTAGCATGATTATTGGACTAATCTATATAAACATAGAAGCAACACTGTTAATATGAGTAACAAGAAA--TTTTTCTCCTAGCACGAGCTTATATTAGTAACTGATAATATACTAATAATTAACAGCAAATAAATA-AAATCTAACACTAGACTATTTATTAAG-ACACTGTTAACCCAACACAGGAGTGCAT-TAAGGAAAGATTAAAAAAAGTAAAAGGAACTCGGCAAACACAAACCCCGCCTGTTTACCAAAAACATCACCTCTAGCATAACCAATATTAGAG-CACTGCCTGCCCGGTGACT-AA-TCGTTAAACGGCCGCGGTATCCTGACCGTGCAAAGGTAGCATAATCACTTGTTCTCTAATTAAGGACTTGTATGAACGGCCACACGAGGGTTTTACTGTCTCTTACTTTTAATCAGTGAAATTGACCTCCCCGTGAAGAGGCGGGGATAACAAAATAAGACGAGAAGACCCTATGGAGCTTCAATTAATCAACCCAAAAA--TCACAACCTT-AAACCAC-CAAGGGATAA--CAAAATTTTATATGGGCTGACAATTTCGGTTGGGGTGACCTCGGAGCACAAAAA-ATCCTCCGAGTGATT--AAAACTTAGGCTCACTAGCCAAAGTG----TAATATCACTTATTGATCCAATCTCTT--GATCAACGGAACAAGTTACCCTAGGGATAACAGCGCAATCCTATTCTAGAGTCCATATCGACAATAGGGTTTACGACCTCGATGTTGGATCAGGACATCCTAATGGTGCAGCCACTATTAAGGGTTCGTTTGTTCAACGATTAAAGTCCTACGTGATCTGAGTTCAGACCGGAGTAATCCAGGTCGGTTTCTATCTATTACGCATTTCTCCTAGTACGAAAGGACAAGAGAAATAAGGCCAACTTCAAA-CAAGCGCCTTCAAA-TAATTAATGACCTAGTCTCAACTTAATAACCAAGCGCAAAC-AAGTA--TGCCCAAGA-CCAGGGCCC-TGTGACCTTAATCCATATAAATGTTCTCATAGCCTTCAGCATATCCCTTGTAGGCCTATTAATATATCGATCCCACCTAATATCCGCATTACTCTGTCTAGAAGGCATGATACTATCACTTTTCGTTCTAGCAGCCCTCACAATCCTAAATTCACACTTCACCTTAGCTAACATGATACCTATCATCCTCCTAGTTTTCGCAGCTTATGTTGCAGCCATCGGACTAGCCCTACTAGTCATAGTCTCCAACACATATGGCACTGACTACGTACAAAGCCTCAACCTCCTCCAATGCTAAAATTTATTATTCCTACGATTATACTAATACCCCTAACCTGATTATCAAAAAATAATCTAATCTGAATTAACTCCACAGCCCACAGTCTCTTAATTAGTTTCTCAAGCCTACTCCTCCTTAACCAACTCAACGATAACAGCCTCAATTACTCACTAATCTTCTTCTCCGACCCCCTTTCCACCCCACTCCTAATATTAACAATATGACTTCTTCCCCTAATACTGATAGCAAG-CCAATCCCATCTTATCAAAGAACCACCTGTCCGAAAAAAACTCTACATCACAATACTAATCATACTACAAGCCCTCCTAATCATAACATTTACTGCCACCGAACTAATCCTCTTTTACATCATATTTGAAGCTACACTAATCCCTACTCTTATTATTATCACCCGCTGAGGTAACCAAACAGAACGACTTAACGCAGGACTATATTTCCTGTTCTACACATTAATTGGATCCCTCCCACTATTAGTAGCACTAGTATATCTACAAAACACAACGGGATCCTTAAACTTCCTACTTCTACAACACTGAGCCAAACCACTATCCGCCTCCTGATCTAATATCTTCATATGACTAGCTTGCATGATAGCCTTCCTAGTAAAAATACCCCTTTATGGACTACACCTCTGACTACCCAAAGCACATGTAGAAGCCCCCATCGCAGGCTCCATAGTCCTTGCAGCCGTACTACTAAAACTTGGAGGCTACGGCATACTACGAATTACATCCATGCTTAATCCCCTAACAGAACACATAGCATATCCATTCCTCATGCTTTCCCTTTGAGGAATAATCATGACCAGCTCTATCTGCTTACGCCAAACAGACCTAAAATCACTCATTGCGTACTCCTCAGTCAGCCATATAGCACTCGTCATTGCAGCCATCCTCATCCAAACTCCCTGAAGCTATATAGGGGCTACCGCTCTAATAATTGCCCATGGCCTTACATCCTCTATACTATTCTGTCTAGCAAACTCAAACTATGAGCGCATCCATAGCCGAACTATAATTTTAGCCCGAGGCCTACAAGTCCTCCTACCACTAATAGCCACCTGATGACTACTAGCAAGCCTAACAAATCTTGCTTTACCCCCAACCATCAACCTAGTCGGAGAATTACTCGTAGTCATATCAGTCTTCTCATGATCAAACCCCACTATCCTTCTAATAGGAGCAAACATTGTAATCACCGCTCTCTATACCCTATATATACTAATCATAACACAACGTGGCAAACACACACACCACATCAACAATATTATCCCCTCCTTCACACGAGAACATGCCTTAATAGCCCTACACATTATTCCTCTTCTACTCCTATCACTAAACCCCAAAATCATCTTAGGTCCCCTTTACTATGAACGAAAATTTATTTGCCCCTTTTATAATCCCAGTAATATTAGGTATTCCTATTACCACTCTAATCATTATTCTCCCATCTATCTTATTCCCCGCACCAAATCGACTAATCAACAACCGTACAATCTCCATCCAACAATGATTAACTAAACTCACATCAAAACAACTAATAAGTGTACACAGTCCTAAAGGACAAACTTGATCTCTAATACTCATCTCACTGTTCCTATTTATTGCCTCCACTAATCTCCTTGGAATATTACCTCACTCATTCACACCCACTACACAACTCTCAATAAATGTAGGAATGGCTATCCCCCTATGAGCCGGTACTGTTGCCACAGGCTTCCGTAACAAAACAAAAATATCCTTAGCACACTTACTACCACAAGGCACACCTACTTTTCTTATTCCTATGCTAGTAATTATCGAAACCATTAGTCTATTCATTCAACCAGTAGCACTAGCCGTACGACTAACTGCCAACATCACAGCAGGTCACTTACTAATACATCTAATTGGAGAAACAACCCTTGTACTAATAAGTACCAGCCTATTTACAGCCATTATCACTTTCACTATCCTTGCTCTACTAACCATTCTTGAATTTCGTGTCGCCCTCATTCAAGCTTACGTATTCACCCTCCTAGTAAGCCTATACCTTCATGATAACACATAAATGCCACAATTAGACACATCAACATGACTCCTTACTATCCTATCTATACTCCTAACCCTTTTTGTATTATTCCAACTAAAAATCTCAAAGCACTCCTACTCCCCTAACCCCAAACTAGTACCAACCAAAACACAAAAACAACAAACCCCTTGAAACATCACATGAACGAAAATTTATTTGCCCCTTTTATAA???????????????ATGTTCATAAACCGCTGACTATTCTCAACCAACCACAAAGACATCGGCACCCTATATTTACTATTTGGTGCCTGAGCAGGAATAGTAGGCACTGGCCTAAGCTTATTAATCCGCGCTGAACTAGGTCAGCCTGGCACACTAATCGGAGATGACCAAGTCTACAACGTATTAGTAACAGCCCACGCCTTCGTGATAATCTTCTTCATAGTTATACCTATTATAATCGGCGGATTCGGAAATTGACTGGTCCCTCTAATGATTGGAGCACCCGACATAGCCTTCCCTCGTATAAATAACATAAGCTTCTGACTACTCCCTCCTTCCTTCCTACTCTTAATAGCATCCTCAATAATTGAAGCTGGCGCAGGTACAGGCTGAACCGTATATCCCCCTTTAGCCGGAAACCTAGCACATGCAGGAGCCTCAGTCGACCTTACCATTTTCTCCTTACACCTAGCCGGCGTATCCTCAATCCTCGGAGCTATCAATTTTATCACAACTATTATTAATATAAAACCACCTGCCATGACCCAATATCAAACTCCCCTTTTCGTATGATCAGTCCTAGTCACAGCAGTACTACTCTTATTATCATTACCTGTTTTAGCAGCCGGAATCACCATGCTACTTACTGACCGAAACCTAAATACAACCTTCTTCGACCCTGCAGGTGGAGGAGATCCAATTCTGTATCAACACTTATTCTGATTCTTTGGCCACCCTGAAGTATACATTCTAATTCTCCCTGGGTTCGGAATAATTTCACACATTGTGACTTATTACTCAGGAAAAAAAGAACCTTTCGGCTATATGGGAATAATCTGAGCTATGGTGTCCATCGGATTCTTAGGCTTTATCGTATGAGCCCACCATATGTTTACAGTAGGTATAGACGTCGATACACGAGCATATTTCACATCGGCTACTATAATTATTGCTATTCCCACAGGAGTGAAAGTCTTCAGTTGATTAGCAACACTACACGGAGGTAATATTAAATGATCTCCTGCTCTAATGTGGGCCCTGGGTTTCATCTTCCTTTTCACAGTAGGCGGCCTAACCGGTATCGTTCTAGCCAACTCATCACTAGATATTGTCCTACACGATACTTACTACGTAGTTGCCCACTTCCACTATGTTCTATCAATAGGAGCAGTCTTCGCCATTATAGGAGGCTTTGTCCACTGATTTCCACTATTCTCAGGATATACACTCAATACAACATGAGCAAAAATCCACTTCCTAATTATATTCGTAGGTGTAAATCTAACGTTCTTTCCACAGCACTTCTTAGGCCTATCCGGTATGCCTCGACGATACTCCGACTACCCAGATGCCTACACAACATGAAATACTATTTCATCTATAGGCTCATTTATTTCACTAACAGCAGTTATACTAATAATCTTCATTATCTGAGAAGCATTCACATCCAAACGAGAAGTACTAGCAGTAGACCTCACCTATACCAACCTTGAATGACTAAACGGATGTCCTCCACCATATCATACATTCGAAGAGCCAGCATTTGTCAACCCAAAATGATCAAGA????ATGGCATATCCATTCCAACTAGGCTTCCAAGATGCAACATCACCTATCATAGAAGAACTCCTACACTTTCACGACCACACATTAATAATTGTATTCCTAATTAGCTCCTTAGTTCTCTACATTATCACCCTAATACTTACAACCAAACTAACACATACTAGTACAATAGACGCCCAAGAAGTAGAAACTGTCTGAACTATCCTCCCAGCCATCATCTTAATTTTAATCGCCCTACCTTCCCTACGAATCCTCTATATAATAGACGAAGTCAACAACCCCTCCCTCACTGTAAAAACAATAGGCCACCAATGATATTGAAGCTATGAGTATACTGATTACGAAGACCTAAGCTTTGACTCTTACATAATCCCAACGTCAGACCTAAAGCCAGGAGAATTACGACTACTAGAAGTAGACAACCGAGTTGTCCTACCCATAGAAATAACAATCCGAATGCTAGTCTCATCAGAAGACGTACTCCACTCATGAGCCGTACCCTCTCTAGGCCTAAAAACGGACGCAATCCCAGGACGTCTAAACCAAACAACCTTAATATCAACACGACCAGGCCTATTCTACGGACAATGCTCAGAAATCTGTGGCTCAAACCATAGTTTTATACCAATCGTCCTAGAACTAGTGCCCTTAGAATTCTTTGAAAAATGATCTGCATCAATACTATAAATGACCCACCAAACCCACTCATATCACATAGTAAATCCCAGCCCTTGACCCCTCACTGGAGCTCTATCAGCACTTCTCATAACATCAGGCCTAATTATATGATTCCATTTCAACTCAATAATTTTACTAACCCTAGGCTTATCAACAAACATCCTAACAATATACCAATGATGACGCGATATTATCCGAGAAAGCACCTTCCAGGGCCACCATACACCAACCGTCCAAAAAGGACTACGATACGGAATAATCCTATTCATTGTCTCAGAAGTCCTATTTTTCACAGGCTTCTTCTGAGCCTTTTACCACTCAAGCCTTGCCCCCACTCCAGAACTAGGCGGATGTTGACCACCAACAGGCATCCACCCTTTAAATCCCTTAGAAGTTCCCCTCCTCAACACTTCCGTACTACTAGCCTCTGGCGTATCTATTACCTGAGCTCACCATAGCCTAATAGAAGGAAACCGCAAGCACATACTTCAAGCCCTCTTCATCACAATTGCACTAGGTCTTTACTTCACCCTACTACAAGCATCAGAGTACTACGAAGCCCCTTTCACAATCTCAGACGGAATTTATGGCTCCACCTTCTTTGTAGCCACAGGTTTTCACGGATTACACGTAATCATTGGATCTACTTTCCTTATTGTTTGCTTCCTACGCCAAGTAAAATTCCACTTTACATCAAACCATCATTTCGGCTTTGAACGTGCCGCTTGATACTGACACTTTGTAGACGTTGTATGATTATTTCTTTACGTATCTATCTATTGATGAGGTTCCTAGATGTTTATAATTAACATTCTAACACTCATTCTTCCTATCCTCTTAGCCGTAGCATTCCTAACGCTAGTAGAACGCAAAATTCTAGGTTACATGCAATTCCGAAAAGGACCAAACATCGTAGGCCCACATGGCTTGCTCCAACCCTTTGCCGATGCAATTAAACTATTCACTAAGGAACCCCTACGACCAGCTACATCCTCCACTACCATATTCATTATTGCACCAGTACTAGCCCTAGCCCTAGCCCTCACCATATGAAGCCCCCTACCCATACCATACCCCCTCATCAACATAAACCTAGGAGTACTATTCATACTAGCAATATCCAGCCTAGCCGTCTACTCCATCCTATGATCCGGCTGAGCCTCTAACTCAAAATATGCACTAATCGGGGCCCTACGAGCAGTAGCACAAACAATTTCATATGAAGTAACACTAGCTATCATCCTCCTATCAGTACTCCTAATAAATGGCTCCTACACCCTATCAACACTAGCCACAACACAAGAACAACTATGACTACTATTCCCATCATGACCCTTAGCCATAATATGATTTATCTCCACTCTAGCAGAAACCAATCGAGCTCCTTTCGACCTAACAGAAGGAGAATCAGAACTTGTATCAGGCTTCAACGTAGAATACGCAGC
	Balaenoptera_omurai               ATGACCAACATCCGAAAAACACACCCACTAATAAAAGTCGTCAACAATGCATTCGTTGATCTCCCCACTCCATCAAACATCTCCTCATGATGAAACTTCGGCTCTCTACTCGGCCTCTGCTTAATTACACAAATTCTAACAGGCCTATTCCTAGCAATACACTACACACCAGACACAACAACCGCTTTCTCATCAGTCACACACATTTGCCGAGACGTAAACTACGGCTGAATTATCCGATACCTACATGCAAACGGAGCCTCCATATTTTTCATCTGCCTCTACGCCCACATAGGACGAGGCCTATACTATGGTTCCCACGTCTTTCGAGAAACATGAAATATTGGAATTATCTTACTATTCACAGTTATAGCCACCGCATTCGTAGGCTACGTCCTACCCTGAGGACAAATATCATTCTGAGGCGCAACCGTCATTACCAATCTTTTATCAGCAATCCCATACATCGGCACCACCCTAGTTGAATGAATCTGAGGGGGTTTCTCTGTGGATAAAGCAACACTAACACGCTTCTTTGCCTTTCACTTCATTCTCCCCTTCATCATTCTAGCATTAACAATAGTCCATCTTATCTTCCTCCACGAAACAGGATCCAATAACCCTACCGGTATCCTATCTGACATAGACAAAATCCCATTCCACCCCTACTACACAATTAAAGACATCCTAGGCGCCCTACTACTAATCCTAGCCCTACTAACATTAACCCTATTCGCACCTGACCTGCTCGGAGACCCAGATAACTACACTCCAGCAAACCCACTCAGCACCCCAGCACACATTAAACCAGAATGATATTTCCTATTCGCATACGCAATCCTACGGTCAATCCCCAACAAATTAGGTGGAGTCTTAGCCCTACTACTCTCAATCCTAATCCTAGCCTTAGTCCCAATACTCCACACATCTAAGCAACGAAGCATAATATTTCGACCCTTCAGCCAGTTCCTATTTTGAGTACTAGTCGCAGACCTACTAACCCTAACATGAATTGGGGGTCAGCCTGTAGAACACCCTTATGTAATTGTAGGTCAACTCGCATCCATCCTTTACTTCCTCTTAATTCTAGTATTAATACCACTAGCTAGTCTTATCGAGAATAAACTTACAAAATGAAGA???CAAAGGTTTGGTCCTAGCCTTCCTATTAGTTCTTAACAAACTTACACATGCAAGTATCCACATCCCGGTGAGAATGCCCTCTAAATCA-CAAAGATTAAAAGGAGCAGGTATCAAGCACGCTAACACTAGCAGCTCACAACACCTCGCTTG-GCCACACCCCCACGGGACACAGCAGTGATAAAAATTAAGCTATAAACGAAAGTTTGACTAAGTTATGTTAAT--AAGGGTTGGTAAACTTCGTGCCAGCCACCGCGGTCATACGATTAACCCAAATTAATAGAAACACGGCGTAAAGAGTGTTAAGGAATCACA--TAAAAT-AAAGTCAAGCCTTAATTAAGCTGTAAAAAGCCATAATTAA-GATTAAGCCAAACTACGAAAGTGACTTTAATATGATCTGATCACACGACAGCTAAGATCCAAACTGGGATTAGATACCCCACTATGCTTGGTCGTAAACCCCAATAGTCACCAAAACAAGACTATTCGCCAGAGTACTACTAGCAACAGCTTAAAACTCAAAGGACTTGGCGGTGCTTTATACCCCTCTAGAGGAGCCTGTTCTGTAACCGATAAACCCCGATCAACCTCACCAACCCTTGCTACTTCAGTCTATATACCGCCATCTTCAGCAAACCCTAAAAG-GGAACAAAAGTAAGCATAATCATCCTA-CATAAAAACGTTAGGTCAAGGTGTAACCTATGGGTTGGGAAGAAATGGGCTACATTTTCTA--AGTTA-AGAATAACCCCT-ACACCCACACGAAAGTTTTTATGAAACTTAAAAACTAAAGGAGGATTTAGTAGTAAATCAAGAGCAGAGTGCTTGATTGAATAAGGCCATGAAG-CACGCACACACCGCCCGTCACCCTCCTCAAGTACCCCAGCTA-AAGCCCCAGTTCGTTAACCCAGGCCAAGCAA-TTATACGAGAGGAGACAAGTCGTAACAAGGTAAGCATACCGGAAGGTGTGCTTGGACAAAAACCAGCTCTAGCCCACACCTTCCCCC-------------TCCCTACTACCATAAACTAATCAAATAAAACATTCACTATCCA-TCTAAAGTATAGGAGATAGAAATTTAAAC-ATCAGTGGCGCTATAGAAATAGTACCGTAAGGGAAAGATGAAAGA-AAAACCTAAGAGTAATAAAAAGCAAAGCTTACCCCTTGTACCTTTTGCATAATGACTTAACTAGCA-ATAACTTAGCAAAGAGACCTTGAGTTAAATTACCCGAAACCAGACGAGCTACTTATGAGCAGTAC-CTA-GGACGAACTCATCTATGTGGCAAAATAGTGAGAAGACTTATAAGTAGAGGTGAAAAGCCTAACGAGCCTGGTGATAGCTGGTTGTCCATGAAAAGAATCTCAGTTCAACATTAAATAGTACTAA-AAGCC-ATGCCAAGCCCTAACGTATATTTAACTGTTAGTCTAAAAAGGTACAGCTTTTTAGA-GATGGGTACAACCTTGACTAGAGAGTA-AAATTAAACAT--ATACCATAGTTGGCCTAAAAGCAG-CCATCAATTAAGAAAGCGTTCAAGCTCAACAATAAAA-CATTGTTTTAATCCCAATATAAAATAAAT-CAGCTCCTAGCTTGACTACTGGACTAATCTATATAAACATAGAAGCAACACTGTTAATATGAGTAACAAGAAG--TTTTTCTCCTGGCACAAGCTTACATTAGTAACTGATAACATACTAATAATTAACAGCAAATAAACA-AAACCCAACACTAAGTTATTTATTAAG-ACACTGTTAACCCAACACAGGTGTGCAT-TAAGGAAAGATTAAAAAAAGTAAAAGGAACTCGGCAAACACAAACCCCGCCTGTTTACCAAAAACATCACCTCTAGCATAATCAGTATTAGAGGCACTGCCTGCCCAGTGACA-AA-TCGTTAAACGGCCGCGGTATCCTGACCGTGCAAAGGTAGCATAATCACTTGTTCTCTAATTAAGGACTTGTATGAATGGCCACACGAGGGTTTTACTGTCTCTTACTTTTAATCGGTGAAATTGACTCCCCCGTGAAGAGGCGGGGATAACAAAATAAGACGAGAAGACCCTATGGAGCTTCAATTAATCAACCCAAATA--TCACAACCTT-AAACCAC-CAAGGGATAA--CAAAATTTTATATGGGCTGACAATTTCGGTTGGGGTGACCTCGGAGCACAAAAA-ACCCTCCGAGTGATT--TAAACTTAGGCCCACTAGCCAAAGTA----TAATATCACTTATTGATCCAATCCTTT--GATCAACGGAACAAGTTACCCTAGGGATAACAGCGCAATCTTATTCTAGAGTTCATATCGACAATAGGGTTTACGACCTCGATGTTGGATCAGGACATCCTAATGGTGCAGCTGCTATTAAGGGTTCGTTTGTTCAACGATTAAAGTCCTACGTGATCTGAGTTCAGACCGGAGTAATCCAGGTCGGTTTCTATCTATTACGCATTTCTCCCAGTACGAAAGGACAAGAGAAATAAGGCCAACTTCAAA-CAAGCGCCTTCAAA-TAATTAATGACCTAATCTTAACTTAATAATCAGGCGCAAAC-AAACA--TGCCCAAGA-CCAGGGCCT-TGTGACCTTAATCCATATAAATATTCTTATAGCCTTCAGCATGTCCCTCGTGGGTCTATTAATATATCGATCCCACCTAATATCTGCTCTACTCTGTCTAGAAGGTATAATACTATCACTTTTCATCCTAGCAGCCCTCACAATCCTAAATTCACACTTCACCCTGGCTAACATGATGCCCATCATTCTCCTAGTCTTCGCAGCTTGCGAAGCAGCCATCGGACTAGCCCTACTAGTCATAGTCTCCAACACATATGGTACTGACTACGTACAAAGCCTCAACCTCCTCCAATGCTAAAATTCATTATCCCTACAATCATATTAATACCCCTAACCTGATTATCAAAAAACAGCCTAATCTGAATTAACTCCACAACCCACAGTCTCTTAGTTAGCCTCTCAAGCCTACTCCTCCTTAATCAACTCAACGACAACAGCCTCAATTACTCGCTAACTTTCTTCTCCGACTCCCTTTCCACCCCACTCCTAATACTAACAATATGACTTCTCCCCCTAATATTAATAGCAAG-CCAATCCCATCTCATCAAAGAACCACCAGTCCGAAAAAAACTTTACATTACAATACTAATCATACTGCAAGCCCTCCTAATCATGACATTTACTGCCACCGAATTAATCCTATTTTATATCATATTTGAAGCCACACTAATCCCCACTCTTATCATTATTACTCGCTGAGGCAACCAAACAGAACGACTCAATGCAGGATTATATTTCCTATTCTACACGCTAATCGGATCTCTCCCACTATTAGTAGCTCTAGTATATCTACAAAACACAACAGGATCCTTAAATTTCCTACTCCTACAACACTGAGCTGAACCACTATCCCCCTCCTGATCCAACATCTTCATATGACTAGCCTGTATAATAGCCTTCTTGGTAAAAATACCCCTCTATGGACTACACCTCTGACTGCCCAAAGCACATGTAGAAGCCCCCATCGCAGGCTCCATAGTCCTTGCAGCTGTACTACTAAAACTTGGGGGCTACGGTATGCTACGAATTACATCCATGCTTAACCCCCTAACAGAACATATAGCATATCCATTCCTCATGCTTTCCCTTTGAGGCATAATCATAACCAGCTCTACCTGCCTACGCCAAACAGACCTAAAATCACTTATTGCATACTCATCAATCAGCCATATAGCACTCGTCATCGCAGCCATCCTCATCCAAACCCCCTGAAGTTATATAGGGGCTACCGCTCTAATAATCGCCCACGGCCTCACATCCTCTATACTATTCTGTCTAGCAAACTCAAACTATGAACGCATCCACAGCCGAACCATAATCCTAGCCCGAGGCCTACAAATTTTCCTTCCACTAATAGCCACCTGATGACTACTAGCAAGCTTAACAAATCTTGCTCTACCCCCAACCATCAACCTAATTGGAGAACTACTCGTAGTAATGTCAATTTTCTCATGATCAAACCCTACCATTCTTCTAATAGGAGCAAACATTGTAATTACCGCTCTCTATACCCTATACATGCTAATCATAACACAACGCGGCAAACACACACACCACATTAACAATATTAATCCCTCATTCACACGAGAACATGCCCTAATAACCCTACACATTATCCCCCTCCTACTCCTATCACTAAACCCCAAAATCATCTTAGGCCCCCTTTACTATGAACGAAAATTTATTTACCCCTTTTATAACTCCAGTAATACTAGGTATTCCTATTACCACCCTAATCATTATACTTCCATCCATTTTATTCCCTACACCAAATCGACTAATCAACAACCGTATAATCTCCATTCAACAATGATTAACCAAACTCACATCAAAACAACTAATAAATGTACACAGCCCTAAAGGACAAACTTGATCTCTAATACTCATTTCACTACTCCTATTTATTGCTTCCACTAACCTCCTTGGAATATTACCCCACTCATTTACACCCACCACACAACTCTCAATAAACGTAGGAATGGCTATCCCCTTATGGGCTGGTGCCGTTGCCGCAGGCTTTCGCAACAAAACAAAAATATCCTTAGCACACCTACTACCACAAGGCACACCCACTTTTCTTATCCCTATACTAGTAATCATTGAAACCATCAGCCTATTCATTCAACCAGTAGCACTAGCCGTACGACTAACTGCCAATATCACAGCAGGTCACCTACTAATACATCTAATTGGAGAAACAACCCTTGCACTAATAAGTACTAGCCTATTTACAGCTCTTATCACATTTACTATCCTTGCTCTATTAACCATTCTTGAATTCGCTGTCGCCCTCATTCAAGCTTACGTATTTACCCTCCTAGTAAGCCTATACCTGCATGATAACACATA?ATGCCACAATTAGATACATCAACATGACTCCTTACTATCTCATCTATACTCTTAACTCTCTTTGTACTATTCCAACTAAAAATCTCAAAGCACTCCTACCTCCCGAGCCCCAAATTAATATCTACCAAAACACAAAAACAACAAACCCCTTGAGACACAGCATGAACGAAAATTTATTTACCCCTTTTATAA???????????????ATGTTCATAAACCGCTGACTATTCTCAACCAACCACAAAGACATCGGCACCCTATACTTACTATTTGGTGCCTGAGCAGGAATAGTAGGCACTGGCCTAAGCTTATTAATCCGCGCTGAATTAGGTCAACCTGGGACACTAATCGGAGATGACCAAGTCTACAACGTATTAGTAACAGCCCACGCCTTTGTTATAATCTTTTTCATAGTTATACCTATTATAATCGGCGGATTCGGAAACTGACTGGTCCCCCTAATAATTGGAGCACCTGATATAGCTTTCCCTCGTATAAACAATATAAGCTTCTGACTACTCCCCCCTTCCTTCTTACTGTTAATAGCATCTTCAATGGTCGAAGCTGGTGCAGGCACAGGCTGAACTGTATATCCCCCTTTAGCCGGAAACCTAGCACATGCAGGAGCCTCAGTTGATCTTACCATCTTCTCCCTACACCTAGCCGGCGTATCCTCAATCCTCGGAGCTATCAACTTCATCACAACTATTATTAATATAAAACCACCTGCTATGACACAGTATCAAACGCCCCTTTTCGTATGATCAGTCCTAGTCACAGCAGTGCTACTCTTATTATCCCTACCTGTTTTAGCAGCCGGAATTACTATGCTCCTTACTGACCGAAACCTAAACACAACTTTCTTCGACCCTGCAGGTGGAGGAGACCCAATTCTATACCAGCACCTGTTTTGATTCTTTGGCCACCCCGAAGTGTATATTCTAATTCTCCCTGGGTTCGGAATAATTTCACACATTGTGACTTATTACTCAGGAAAAAAAGAACCTTTCGGCTATATAGGGATAGTCTGAGCTATGGTATCTATCGGGTTCTTGGGTTTTATCGTATGGGCCCACCATATGTTTACAGTAGGTATAGACGTTGATACACGAGCATATTTCACATCAGCCACTATAATCATTGCTATTCCCACAGGAGTAAAAGTCTTCAGTTGATTAGCAACACTACACGGAGGTAATATCAAATGATCCCCTGCCCTAATGTGAGCCCTAGGCTTCATCTTTCTTTTCACAGTAGGCGGTCTAACTGGTATCGTCCTAGCCAATTCATCACTAGACATCGTCCTACACGATACTTACTATGTAGTTGCCCACTTCCACTATGTTTTATCAATAGGAGCAGTCTTCGCCATTATAGGAGGCTTTGTCCACTGATTCCCACTATTTTCAGGATATACACTTAACACAACATGAACAAAAATTCACTTTATAATTATATTCGTAGGTGTAAACCTAACATTCTTTCCGCAACACTTCTTAGGTCTATCCGGTATGCCTCGACGATACTCCGACTACCCAGATGCCTACACAACATGAAATACCATCTCATCTATAGGCTCATTTATTTCACTAACAGCAGTTATACTAATAATCTTCATTATCTGAGAAGCATTTACATCTAAACGAGAAGTATTAGCAGTAGACCTTACCTCTACCAACCTCGAATGACTAAACGGATGTCCCCCACCATATCATACATTCGAAGAACCAGCATTCGTCAACCCAAAATGATCAAGA????ATGGCATATCCATTTCAACTAGGCTTCCAAGATGCAACATCACCCATCATAGAAGAACTCCTACATTTTCACGACCATACATTAATAATTGTCTTCCTAATTAGCTCTTTGGTTCTCTATATTATTACCCTAATACTTACAACCAAACTAACACACACTAGCACAATAGATGCTCAAGAAGTAGAGACCGTCTGAACCATCCTTCCAGCCATTATCCTAATTTTAATCGCCTTACCTTCCCTACGAATCCTCTACATGATAGACGAAGTCAACAATCCTTCCCTCACTGTAAAAACAATGGGTCACCAATGATATTGAAGCTATGAATATACTGACTATGAAGACCTAAATTTCGACTCTTACATAATCCCAACATCAGATTTAAAACCAGGAGAACTACGATTACTAGAAGTAGATAACCGAGTTGTTTTACCCATAGAAATAACAATCCGAATACTAGTCTCATCAGAAGACGTACTCCACTCATGGGCCGTACCCTCCCTGGGTCTAAAAACGGATGCAATCCCAGGACGCCTGAACCAAACAACCCTAATATCAACACGACCTGGCCTATTCTATGGCCAATGCTCAGAAATCTGTGGCTCAAACCACAGTTTTATACCAATTGTCCTAGAATTAGTACCCCTAGAAATTTTCGAAAAGTGATCTGCATCAATACTATAAATGACCCACCAAACCCACTCATATCACATAGTAAATCCCAGCCCTTGACCCCTCACCGGAGCTCTATCAGCACTTCTCATAACATCGGGCCTAATTATATGATTCCATTTCAACTCAATATTCCTGCTAACTCTAGGCTTATCAACAAACATTCTAACAATATACCAATGATGACGAGATATCATTCGAGAAAGCACCTTCCAAGGCCATCACACACCAACCGTCCAAAAAGGGCTGCGATATGGGATAATTCTATTTATTGTCTCAGAAGTCCTATTTTTCACAGGCTTCTTCTGAGCCTTTTACCACTCAAGCCTCGCCCCCACTCCAGAACTAGGCGGGTGTTGACCACCAACAGGCATCCACCCCTTAAATCCCCTAGAAGTCCCTCTCCTCAACACTTCCGTACTACTAGCCTCTGGCGTATCTATCACCTGAGCTCACCATAGCTTAATAGGAGGAAACCGCAAACACATACTTCAAGCCCTCTTCATCACAATTGCACTGGGTCTCTACTTCACCCTACTACAAGCATCAGAGTATTACGAAGCCCCCTTCACAATCTCAGATGGAATTTACGGCTCCACCTTCTTTGTGGCCACAGGTTTTCACGGATTACATGTAATTATTGGATCAACTTTCCTTATTGTTTGCTTCCTACGTCAAGTAAAATTCCACTTCACATCAAACCACCATTTTGGCTTTGAAGCTGCCGCTTGATACTGACACTTTGTAGACGTCGTATGATTATTTCTTTATGTATCTATCTATTGATGAGGTTCCTAGATGTTTATAATTAACACTCTAATACTTATCCTTCCTGTCCTCCTAGCCGTAGCATTCCTAACGCTAGTAGAACGCAAAATCCTAGGATATATACAATTCCGAAAAGGACCAAACATCGTAGGCCCATATGGCCTACTCCAACCCTTTGCCGATGCAATTAAACTATTCACCAAAGAACCCCTACGACCAGCCACATCCTCCACTACCATATTCATTATTGCACCAGTACTAGCCCTAACCCTAGCCCTCACTATATGAAGCCCTTTACCTATACCATATCCCCTCATCAACATAAACTTAGGAGTACTATTCATACTAGCAATATCCAGCCTAGCCGTCTACTCCATCCTATGATCTGGCTGAGCCTCCAACTCAAAATACGCACTAATCGGAGCCCTACGAGCAGTAGCACAGACAATTTCATATGAAGTAACACTAGCTATTATCCTCCTATCAGTACTCCTAATAAGTGGCTCCTACACCCTATCAACACTAACCACAACACAAGAGCAGCTATGACTACTATTTCCATCATGACCCTTAGCTATAATATGATTTATCTCCACCCTAGCAGAAACCAACCGAGCTCCCTTCGACCTAACAGAAGGAGAGTCAGAACTTGTATCAGGCTTCAACGTAGAATACGCAGC
	Balaenoptera_physalus             ATGACCAACATCCGAAAAACACACCCACTAATAAAAATCGTCAACGACGCATTCGTCGATCTCCCCACCCCATCAAATATCTCTTCATGATGGAACTTCGGCTCCCTACTCGGCCTCTGCTTAATTATACAAATCCTAACAGGCCTATTCCTAGCAATACACTACACACCAGACACAACAACCGCCTTCTCATCAGTCACACACATCTGCCGAGACGTGAATTACGGCTGAATTATCCGATACCTACATGCAAATGGGGCTTCTATATTCTTCATCTGCCTCTACGCTCACATAGGACGAGGCCTATACTACGGCTCCTACGCCTTCCGAGAAACATGAAATATTGGAGTTATTCTACTATTCACAGTTATAGCCACCGCATTCGTAGGCTACGTCCTGCCCTGAGGACAAATATCATTCTGAGGCGCAACTGTAATCACTAACCTCCTATCAGCAATCCCATACATTGGTACCACCCTAGTCGAATGAATCTGAGGCGGTTTCTCTGTAGATAAAGCAACACTAACACGCTTTTTTGCCTTTCACTTTATCCTCCCCTTCATCATCCTAGCATTAGCAATTGTCCACCTTATTTTCCTTCACGAAACAGGATCCAACAACCCCACAGGCATCCCATCCGACATAGATAAAATCCCATTCCACCCCTACCACACAATTAAAGACATTCTAGGTGCCCTATTACTAATCCTAATCCTACTAATACTAACCCTATTCGCACCCGACCTACTTGGAGACCCAGACAACTATACCCCAGCAAACCCACTCAGTACCCCAGCACACATTAAACCAGAATGGTATTTTCTATTCGCATACGCAATCCTACGATCAATCCCCAACAAACTAGGCGGAGTCTTAGCCCTACTACTCTCAATCCTAATCCTAGCCTTCATCCCAATACTCCACACATCCAATCAACGAAGCATAATATTTCGACCCTTTAGCCAGTTCTTGTTCTGAGTCCTAGTCGCAGATCTACTAACCCTAACATGGATCGGCGGCCAACCAGTAGAACACCCCTACATAATTGTAGGCCAACTCGCATCCATCCTCTATTTCCTCTTAATTCTAGTATTAATACCAGTAACTAGTCTTATCGAGAACAAACTTATAAAATGAAGA???TAAAGGTTTGGTCCCAGCCTTTCTATTAGTTCTTAACAGACTTACACATGCAAGTATCCACATCCCAGTGAGAACGCCCTCTAAATCA-TAAAGATTAAAAGGAGCGGGTATCAAGCACGCTAGCACTAGCAGCTCACAACGCCTCGCTTA-GCCACGCCCCCACGGGACACAGCAGTGATAAAAATTAAGCTATAAACGAAAGTTCGACTAAGTCATGTTAATTTAAGGGTTGGTAAACTTCGTGCCAGCCACCGCGGTCATACGATCGACCCAAATTAATAGAAGCACGGCGTAAAGAGTGTTAAGGAGCCACA--TGAAAT-AAAGTCAAACCTTAATTAAGCTGTAAAAAGCCCTAATTAA-AATTAAGCCAAACTACGAAAGTGACTTTAATATAATCTGATCACACGACAGCTAAGATCCAAACTGGGATTAGATACCCCACTATGCTTAGTCGTAAACCCCAATAGTCAC-AAAACAAGACTATTCGCCAGAGTACTACTAGCAACAGCCTAAAACTCAAAGGACTTGGCGGTGCCTCATACCCATCTAGAGGAGCCTGTTCTGTAACCGATAAACCCCGATCAACCTCACCAACCCTTGCTACTTCAGTCTATATACCGCCATCTTCAGCAAACCCTAAA-G-GGAG-AAAAGTAAGCATAACCATCCTA-CATAAAAACGTTAGGTCAAGGTGTAACCCATGGGTTGGGAAGTAATGGGCTACATTTTCTA--AGCTA-AGAACATCCCCT-ATACTCACACGAAAGTTTTTATGAAACTTAAAAACTAAAGGAGGATTTAGTAGTAAATCAAGAGCAGAGTGCTTGATTGAATAAGGCCATGAGGGCACGCACACACCGCCCGTCACCCTCCTCAAGTACCCCAGCTATAAACCCCAGTTCGTTAACTCAGGCCAAGCAATT-ATACGAGAGGAGACAAGTCGTAACAAGGTAAGCATACCGGAAGGTGTGCTTGGACAAAAACTAGCCCTAGCCCACACCCTCCCCA-------------CCTCTACTACCACAAATCAATCAAATAAAACATTTACCATCCC-TTCAAAGTATAGGAGATAGAAATTTAAAT-ATCAGTGGCGCTATAGAGATAGTACCGTAAGG-AAAGATGAAAGA-AAAACCTAAAAGTAATAAAAAGCAAAGCTTACCACTTGTACCTTTTGCATAATGACTTAACTAGTA-ATAAATTAGCAAAGAGACCTTAAGTTAAATTACCCGAAACCAGACGAGCTACTTATGAGCAGCAC-CTA-GAACGAACTCATCTATGTGGCAAAATAGTGAGAAGACTTATAAGTAGAGGTGAAAAGCCTAACGAGCCTGGTGATAGCTGGTTGTCCCTGAAAAGAATCTCAGTTCAACATTAAATAATACTAA-AAGCCCATGCCAAGCCTTAACGTATATTTAACTGTTAATCTAAAAAGGTACAGCTTTTTAGA-AATGGGTACAACCTTGACTAGAGAGTA-AAATCAAACAT--AAAC-ATAGTTGGCCTAAAAGCAG-CCATCAATTAAGAAAGCGTTCAAGCTCGACAACAAAA-TAATGTTTTAATTCCAACATTAAGTAAAT-CAACTCCTAGCCTGACTATTGGACTAATCTATACAAATATAGAAGCAATACTGTTAATATGAGTAACAAGAAA--TTTTTCTCCTAGCACAAGCTTACACCAGTAACTGATAATATACTGATAATTAACAGCAAATAAATA-AAACCCAACACTAAATTATTTATTAAA-ATACTGTTAACCCAACACAGGCGTGCAT-TAAGGAAAGATTAAAAAAAGTAAAAGGAACTCGGCAAACACAAACCCCGCCTGTTTACCAAAAACATCACCTCTAGCATAACCAGTATTAGAG-CACTGCCTGCCCGGTGACT-AA-TCGTTAAACGGCCGCGGTATCCTGACCGTGCAAAGGTAGCATAATCACTTGTTCTCTAATTAGGGACTTGTATGAATGGCCACACGAGGGTTTTACTGTCTCTTACTTTTAATCAGTGAAATTGACCTCTCCGTGAAGAGGCGGAGATAACAAAATAAGACGAGAAGACCCTATGGAGCTTCAATTAATCAACCCAAAAA--CCATAACCTT-AAACCAC-CAAGGGATAA--CAAAACCTTATATGGGCTGACAATTTCGGTTGGGGTGACCTCGGAGTACAAAAA-ACCCTCCGAGTGATT--AAAACTTAGGCCCACTAGCCAAAGTA----CAATATCACTTATTGATCCAATCCTTT--GATCAACGGAACAAGTTACCCTAGGGATAACAGCGCAATCCTATTCTAGAGTCCATATCGACAATAGGGTTTACGACCTCGATGTTGGATCAGGACATCCTAATGGTGCAGCTGCTATTAAGGGTTCGTTTGTTCAACGATTAAAGTCCTACGTGATCTGAGTTCAGACCGGAGTAATCCAGGTCGGTTTCTATCTATTACGCATTTCTCCCAGTACGAAAGGACAAGAGAAATAAGGCCAACTTCAAA-CAAGCGCCTTCAAA-CAATTAATGACCTAGTCTCAACTTAATAATTAAGCGCAAAC-AAACC--TGCCCAAGA-CCAGGGCCT-TATGACCTTAATCCATATAAACATTCTCATAGCCTTCAGCATGTCCCTTATAGGCCTATTAATATATCGATCCCACCTAATATCCGCATTACTCTGCCTAGAAGGTATAATACTATCACTTTTCGTCCTAGCAGCCCTTACAATCCTAAGCTCACACTTCACTTTAGCTAACATGATGCCTATTATCCTCCTAGTTTTCGCAGCTTGTGAGGCAGCCATCGGACTAGCCTTGCTAGTTATAGTCTCTAACACATATGGTACCGATTACGTACAAAACCTCAACCTTCTCCAATGCTAAAATTTATTATTCCTACAATCATACTAATACCCCTAACCTGATTATCAAAAAATAACCTAATCTGAATTAACTCCACAGCCCACAGTCTATTAATTAGCTTCTCAAGCCTTCTCCTCCTCAATCAACTCAACGACAACAGCCTTAACTACTCACTAATATTCTTCTCCGACCCCCTTTCTACCCCACTCCTGATCCTAACAATATGACTCCTTCCCTTAATACTAATAGCAAG-TCAATCCCATCTCATCAAAGAACCACCAGTCCGAAAAAAACTCTACATTACGATACTAATCACACTACAAGCCCTCCTAATTATAACATTTACTGCCACTGAATTAATCCTATTTTATATCATATTTGAAGCCACACTAATCCCTACCCTTATCATTATCACTCGCTGGGGCAACCAAACAGAACGACTCAATGCCGGACTATACTTCTTATTCTATACACTAGTTGGATCTCTCCCACTACTAGTAGCACTAGTATATTTACAAAATACAACAGGATCCCTAAACTTTCTACTCCTACAACACTGAGCTCAACCATTATCTACGTCCTGATCCAACATCTTCATATGACTAGCCTGCATAATAGCCTTCCTAGTAAAAATACCTCTCTATGGACTATACCTTTGACTGCCCAAAGCACACGTAGAAGCCCCCATTGCAGGCTCCATAGTCCTTGCAGCCGTACTACTAAAACTTGGAGGCTATGGCATACTACGAATTACATCCATACTCAATCCCTTAACAGAACACATAGCATACCCATTTCTTATACTCTCTCTTTGAGGAATAATCATAACCAGCTCTATCTGTTTACGTCAAACAGACCTAAAATCACTAATTGCATATTCCTCAGTTAGTCACATAGCACTCGTCATCGCAGCTATCCTCATCCAAACCCCCTGAAGCTATATAGGGGCCACTGCCCTAATAATTGCCCACGGCCTCACATCCTCCATACTATTCTGTTTGGCAAACTCGAACTACGAACGCATTCATAGCCGAACCATAATTCTGCCCGGAGGCCTACAAGTCTTTCTACCACTAATAGCCAGTTGATGACTATTAGCAAGCTTAACAAATCTTGCACTACCCCCAACCATCAACCTAATCGGAGAACTACTCGTAGTCATGTCGGTCTTCTCATGATCAAATCCCACTATTCTCCTAATAGGAACAAATATTGTAATTACTGCTCTCTACTCTCTATATATACTAATCATAACACAACGTGGCAAACACACACACCACATCAATAATATCACCCCTTCCTTCACACGAGAGCATGCCTTAATAGCCCTACACATTATTCCCCTCTTGCTCCTATCACTAAACCCTAAAATCATCTTAGGCCCTCTCTACTATGAACGAAAATTTATTTGCCCCTTTTATAATCCCAGTTATGCTAGGTATCCCTATTACCACTCTAATCATTATCCTCCCATCTATATTATTCCCTGCACCAAATCGACTAATCAACAACCGCACGATCGCCATCCAACAATGATTAACCAAACTCACATCAAAACAACTAATAAACGTACACAGTCCTAAAGGACAAACTTGATCTCTAATGCTCATCTCACTATTCCTATTTATTGCCTCTACCAATCTCCTTGGAATATTACCTCACTCATTTACACCCACCACACAACTCTCAATAAACGTAGGAATGGCTATCCCCTTATGAGCTGGCACCGTTACCACAGGCTTCCGCAACAAAACAAAAATATCCTTAGCACATCTACTACCACAGGGCACACCCACTTTTCTTATTCCCATATTAGTAATTATTGAGACTATCAGTCTATTCATTCAACCGGTAGCATGAGCTGTACGGCTAACTGCCAACATCACAGCAGGCCACTTATTAATGCATCTAATTGGAGAAACAACCCTCGCACTAATAAATATTAATCTATTTTCAGCCTTTATCACTTTCACAATCCTTGCTCTATTAACTATCCTTGAATTTGCTGTCGCCCTAATTCAAGCTTACGTATTTACCCTTCTAGTAAGCCTATACCTTCATGACAACACATAAATGCCACAATTAGATACATCAATATGACTCCTTACTATTCTATCAATACTCTTAACCCTCTTTGTATTATTCCAATTAAAAATCTCAAAGCACTCCTATTCCCCTAACCCCAAACTAGCACATACCAAAACACAAAAACAACAAGCTCCTTGAAACACCACATGAACGAAAATTTATTTGCCCCTTTTATAA???????????????ATGTTCATAAACCGCTGACTATTCTCAACCAACCACAAAGACATCGGCACCCTATACTTATTATTCGGTGCTTGAGCAGGAATAGTAGGCACTGGCCTAAGCTTATTAATCCGCGCTGAGCTAGGTCAACCTGGCACACTAATCGGAGATGACCAAGTCTACAACGTATTAGTAACAGCCCATGCCTTCGTGATAATTTTCTTCATGGTTATACCTATCATAATTGGCGGATTCGGAAACTGACTAGTCCCACTAATAATTGGAGCACCTGACATAGCTTTCCCTCGTATAAATAATATAAGCTTCTGACTACTCCCTCCTTCTTTCTTACTGTTAATAGCATCCTCAATAATCGAAGCCGGTGCAGGCACAGGCTGAACTGTATATCCCCCCTTAGCCGGAAATTTAGCACATGCAGGAGCCTCAGTTGACCTTACCATCTTCTCCCTACACTTAGCCGGCGTATCCTCAATCCTCGGAGCCATCAACTTTATCACAACCATTATCAACATAAAACCACCCGCCATAACCCAGTATCAAACTCCCCTTTTCGTATGATCAGTCCTAGTCACAGCAGTACTACTCCTATTATCACTACCTGTTTTAGCAGCCGGAATTACAATGCTACTTACTGACCGAAACCTAAATACAACTTTCTTCGACCCTGCAGGTGGAGGAGACCCAATCCTGTACCAACACCTATTCTGATTCTTTGGCCACCCTGAGGTATATATCCTAATTCTTCCTGGGTTCGGAATAATTTCACACATTGTGACTTATTACTCAGGAAAAAAAGAACCCTTTGGCTACATAGGAATAGTTTGAGCTATGGTGTCCATTGGGTTTTTAGGCTTTATCGTATGAGCCCATCATATGTTTACAGTAGGTATAGACGTTGATACACGAGCATACTTCACATCCGCCACTATAATTATCGCTATTCCCACAGGAGTAAAAGTATTCAGTTGATTAGCAACACTACACGGGGGTAACATTAAATGATCTCCTGCCCTAATATGAGCTCTAGGATTCATCTTCCTTTTCACAGTAGGCGGTCTAACTGGTATCGTCCTAGCCAACTCATCATTAGACATTGTCCTACACGATACTTACTATGTAGTCGCTCACTTCCACTATGTCCTATCAATAGGGGCAGTCTTCGCCATTATAGGAGGCTTTGTCCACTGATTTCCACTATTCTCAGGGTATACACTTAACACAACATGAGCAAAAATTCACTTCATAATCATGTTCGTAGGTGTAAACCTAACATTCTTTCCACAACACTTCTTAGGCCTATCCGGCATGCCTCGACGATATTCCGATTACCCAGACGCCTACACAACATGAAATACTATTTCATCTATAGGCTCATTTATCTCACTGACAGCAGTTATACTAATAATCTTCATTATCTGAGAAGCATTTACATCCAAACGAGAGGTACTGGCAGTAGACCTCACCTCTACCAACCTTGAATGACTAAATGGGTGTCCTCCACCATACCATACATTCGAAGAACCAGCATTCGTCAACCCAAAGTGATCAAGA????ATGGCATATCCATTCCAACTAGGTTTCCAAGATGCAGCATCACCCATCATAGAAGAGCTCCTACACTTTCACGATCATACACTAATAATCGTTTTTCTAATTAGCTCTTTAGTTCTCTACATTATTACCCTAATGCTTACAACCAAATTAACACATACTAGTACAATAGACGCCCAAGAAGTAGAAACTGTCTGAACTATCCTCCCAGCCATTATCTTAATTTTAATTGCCTTGCCTTCATTACGGATCCTTTACATAATAGACGAAGTCAATAACCCCTCCCTCACTGTAAAAACAATAGGTCACCAATGATATTGAAGCTATGAGTATACCGACTACGAAGACCTAAGCTTCGACTCCTATATAATCCCAACATCAGACCTAAAGCCAGGAGAACTACGATTATTAGAAGTAGATAACCGAGTTGTCTTACCTATAGAAATAACAATCCGAATATTAGTCTCATCAGAAGACGTACTCCACTCATGGGCCGTACCCTCCTTGGGCCTAAAAACAGATGCAATCCCAGGACGCCTAAACCAAACAACCTTAATATCAACACGACCAGGCCTATTTTATGGACAATGCTCAGAGATCTGCGGCTCAAACCACAGTTTCATACCAATTGTCCTAGAACTAGTACCCCTAGAAGTCTTTGAAAAATGATCTGTATCAATACTATAAATGACCCACCAAACCCACTCATACCACATAGTAAACCCCAGCCCTTGACCCCTCACCGGAGCTCTATCAGCCCTTCTAATAACATCAGGCCTAATTATATGATTTCACTTCAACTCAATACTCCTACTAACTCTAGGCTTGTCAACAAATATTTTAACAATATACCAATGATGGCGAGATATCATCCGAGAAAGCACCTTCCAAGGCCATCATACACCAACCGTCCAAAAGGGCTTACGATACGGAATAATTCTATTTATCGTCTCAGAAGTCCTATTTTTCACAGGCTTCTTCTGAGCCTTCTACCACTCAAGCCTTGCCCCTACTCCAGAACTAGGCGGATGTTGACCACCAACAGGCATCCGCCCTTTAAATCCCTTAGAAGTTCCCCTTCTCAACACCTCCGTATTACTAGCCTCTGGCGTATCTATTACCTGAGCCCACCATAGCTTGATAGAAGGAAACCGCAAACACATACTTCAAGCACTCTTCATCACAATTGCACTAGGCCTCTACTTCACCTTACTACAAGCATCAGAGTACTACGAAGCCCCTTTCACAATCTCAGACGGAATCTACGGCTCCACCTTCTTTGTAGCCACAGGCTTTCATGGGTTACATGTAATCATTGGATCTACTTTCCTTATCGTCTGTTTCCTACGTCAAGTAAAATTCCACTTCACATCAAACCACCACTTTGGCTTTGAACGTGCCGCTTGATACTGACATTTCGTAGACGTCGTATGACTATTTCTTTATGTATCTATCTATTGATGAGGTTCCTAGATGTTTATAATTAACATTCTAACACTCATTCTCCCCATCCTCCTAGCCGTAGCATTCCTAACGCTAGTAGAACGCAAAATTCTAGGCTATATGCAGTTCCGAAAGGGGCCAAACATCGTAGGCCCACATGGCTTACTCCAACCCTTTGCCGATGCAATTAAATTATTCACTAAAGAACCCCTACGGCCAGCTACATCCTCAACTACTATGTTTATCATTGCACCAGTACTAGCCCTAACCCTGGCCCTCACTATATGAAGCCCCCTACCCATACCATACCCCCTCATTAACATAAACCTAGGAGTATTATTCATATTAGCAATATCCAGCCTAGCCGTCTACTCCATCCTATGATCAGGCTGAGCCTCCAACTCAAAATACGCACTAATTGGAGCCCTACGAGCAGTAGCACAAACAATCTCATATGAGGTAACACTAGCCATTATCCTCCTATCAGTACTCCTAATAAACGGCTCCTACACCTTATCAACATTAGCCACAACACAAGAACAACTATGATTACTATTCCCATCATGACCCTTAGCCATAATGTGATTCATCTCCACCCTAGCAGAAACTAATCGAGCTCCTTTTGATCTAACAGAGGGAGAATCAGAACTCGTATCAGGCTTCAACGTAGAATATGCAGC
	Balaenoptera_portisi              ????????????????????????????????????????????????????????????????????????????????????????????????????????????????????????????????????????????????????????????????????????????????????????????????????????????????????????????????????????????????????????????????????????????????????????????????????????????????????????????????????????????????????????????????????????????????????????????????????????????????????????????????????????????????????????????????????????????????????????????????????????????????????????????????????????????????????????????????????????????????????????????????????????????????????????????????????????????????????????????????????????????????????????????????????????????????????????????????????????????????????????????????????????????????????????????????????????????????????????????????????????????????????????????????????????????????????????????????????????????????????????????????????????????????????????????????????????????????????????????????????????????????????????????????????????????????????????????????????????????????????????????????????????????????????????????????????????????????????????????????????????????????????????????????????????????????????????????????????????????????????????????????????????????????????????????????????????????????????????????????????????????????????????????????????????????????????????????????????????????????????????????????????????????????????????????????????????????????????????????????????????????????????????????????????????????????????????????????????????????????????????????????????????????????????????????????????????????????????????????????????????????????????????????????????????????????????????????????????????????????????????????????????????????????????????????????????????????????????????????????????????????????????????????????????????????????????????????????????????????????????????????????????????????????????????????????????????????????????????????????????????????????????????????????????????????????????????????????????????????????????????????????????????????????????????????????????????????????????????????????????????????????????????????????????????????????????????????????????????????????????????????????????????????????????????????????????????????????????????????????????????????????????????????????????????????????????????????????????????????????????????????????????????????????????????????????????????????????????????????????????????????????????????????????????????????????????????????????????????????????????????????????????????????????????????????????????????????????????????????????????????????????????????????????????????????????????????????????????????????????????????????????????????????????????????????????????????????????????????????????????????????????????????????????????????????????????????????????????????????????????????????????????????????????????????????????????????????????????????????????????????????????????????????????????????????????????????????????????????????????????????????????????????????????????????????????????????????????????????????????????????????????????????????????????????????????????????????????????????????????????????????????????????????????????????????????????????????????????????????????????????????????????????????????????????????????????????????????????????????????????????????????????????????????????????????????????????????????????????????????????????????????????????????????????????????????????????????????????????????????????????????????????????????????????????????????????????????????????????????????????????????????????????????????????????????????????????????????????????????????????????????????????????????????????????????????????????????????????????????????????????????????????????????????????????????????????????????????????????????????????????????????????????????????????????????????????????????????????????????????????????????????????????????????????????????????????????????????????????????????????????????????????????????????????????????????????????????????????????????????????????????????????????????????????????????????????????????????????????????????????????????????????????????????????????????????????????????????????????????????????????????????????????????????????????????????????????????????????????????????????????????????????????????????????????????????????????????????????????????????????????????????????????????????????????????????????????????????????????????????????????????????????????????????????????????????????????????????????????????????????????????????????????????????????????????????????????????????????????????????????????????????????????????????????????????????????????????????????????????????????????????????????????????????????????????????????????????????????????????????????????????????????????????????????????????????????????????????????????????????????????????????????????????????????????????????????????????????????????????????????????????????????????????????????????????????????????????????????????????????????????????????????????????????????????????????????????????????????????????????????????????????????????????????????????????????????????????????????????????????????????????????????????????????????????????????????????????????????????????????????????????????????????????????????????????????????????????????????????????????????????????????????????????????????????????????????????????????????????????????????????????????????????????????????????????????????????????????????????????????????????????????????????????????????????????????????????????????????????????????????????????????????????????????????????????????????????????????????????????????????????????????????????????????????????????????????????????????????????????????????????????????????????????????????????????????????????????????????????????????????????????????????????????????????????????????????????????????????????????????????????????????????????????????????????????????????????????????????????????????????????????????????????????????????????????????????????????????????????????????????????????????????????????????????????????????????????????????????????????????????????????????????????????????????????????????????????????????????????????????????????????????????????????????????????????????????????????????????????????????????????????????????????????????????????????????????????????????????????????????????????????????????????????????????????????????????????????????????????????????????????????????????????????????????????????????????????????????????????????????????????????????????????????????????????????????????????????????????????????????????????????????????????????????????????????????????????????????????????????????????????????????????????????????????????????????????????????????????????????????????????????????????????????????????????????????????????????????????????????????????????????????????????????????????????????????????????????????????????????????????????????????????????????????????????????????????????????????????????????????????????????????????????????????????????????????????????????????????????????????????????????????????????????????????????????????????????????????????????????????????????????????????????????????????????????????????????????????????????????????????????????????????????????????????????????????????????????????????????????????????????????????????????????????????????????????????????????????????????????????????????????????????????????????????????????????????????????????????????????????????????????????????????????????????????????????????????????????????????????????????????????????????????????????????????????????????????????????????????????????????????????????????????????????????????????????????????????????????????????????????????????????????????????????????????????????????????????????????????????????????????????????????????????????????????????????????????????????????????????????????????????????????????????????????????????????????????????????????????????????????????????????????????????????????????????????????????????????????????????????????????????????????????????????????????????????????????????????????????????????????????????????????????????????????????????????????????????????????????????????????????????????????????????????????????????????????????????????????????????????????????????????????????????????????????????????????????????????????????????????????????????????????????????????????????????????????????????????????????????????????????????????????????????????????????????????????????????????????????????????????????????????????????????????????????????????????????????????????????????????????????????????????????????????????????????????????????????????????????????????????????????????????????????????????????????????????????????????????????????????????????????????????????????????????????????????????????????????????????????????????????????????????????????????????????????????????????????????????????????????????????????????????????????????????????????????????????????????????????????????????????????????????????????????????????????????????????????????????????????????????????????????????????????????????????????????????????????????????????????????????????????????????????????????????????????????????????????????????????????????????????????????????????????????????????????????????????????????????????????????????????????????????????????????????????????????????????????????????????????????????????????????????????????????????????????????????????????????????????????????????????????????????????????????????????????????????????????????????????????????????????????????????????????????????????????????????????????????????????????????????????????????????????????????????????????????????????????????????????????????????????????????????????????????????????????????????????????????????????????????????????????????????????????????????????????????????????????????????????????????????????????????????????????????????????????????????????????????????????????????????????????????????????????????????????????????????????????????????????????????
	Balaenoptera_ryani                ????????????????????????????????????????????????????????????????????????????????????????????????????????????????????????????????????????????????????????????????????????????????????????????????????????????????????????????????????????????????????????????????????????????????????????????????????????????????????????????????????????????????????????????????????????????????????????????????????????????????????????????????????????????????????????????????????????????????????????????????????????????????????????????????????????????????????????????????????????????????????????????????????????????????????????????????????????????????????????????????????????????????????????????????????????????????????????????????????????????????????????????????????????????????????????????????????????????????????????????????????????????????????????????????????????????????????????????????????????????????????????????????????????????????????????????????????????????????????????????????????????????????????????????????????????????????????????????????????????????????????????????????????????????????????????????????????????????????????????????????????????????????????????????????????????????????????????????????????????????????????????????????????????????????????????????????????????????????????????????????????????????????????????????????????????????????????????????????????????????????????????????????????????????????????????????????????????????????????????????????????????????????????????????????????????????????????????????????????????????????????????????????????????????????????????????????????????????????????????????????????????????????????????????????????????????????????????????????????????????????????????????????????????????????????????????????????????????????????????????????????????????????????????????????????????????????????????????????????????????????????????????????????????????????????????????????????????????????????????????????????????????????????????????????????????????????????????????????????????????????????????????????????????????????????????????????????????????????????????????????????????????????????????????????????????????????????????????????????????????????????????????????????????????????????????????????????????????????????????????????????????????????????????????????????????????????????????????????????????????????????????????????????????????????????????????????????????????????????????????????????????????????????????????????????????????????????????????????????????????????????????????????????????????????????????????????????????????????????????????????????????????????????????????????????????????????????????????????????????????????????????????????????????????????????????????????????????????????????????????????????????????????????????????????????????????????????????????????????????????????????????????????????????????????????????????????????????????????????????????????????????????????????????????????????????????????????????????????????????????????????????????????????????????????????????????????????????????????????????????????????????????????????????????????????????????????????????????????????????????????????????????????????????????????????????????????????????????????????????????????????????????????????????????????????????????????????????????????????????????????????????????????????????????????????????????????????????????????????????????????????????????????????????????????????????????????????????????????????????????????????????????????????????????????????????????????????????????????????????????????????????????????????????????????????????????????????????????????????????????????????????????????????????????????????????????????????????????????????????????????????????????????????????????????????????????????????????????????????????????????????????????????????????????????????????????????????????????????????????????????????????????????????????????????????????????????????????????????????????????????????????????????????????????????????????????????????????????????????????????????????????????????????????????????????????????????????????????????????????????????????????????????????????????????????????????????????????????????????????????????????????????????????????????????????????????????????????????????????????????????????????????????????????????????????????????????????????????????????????????????????????????????????????????????????????????????????????????????????????????????????????????????????????????????????????????????????????????????????????????????????????????????????????????????????????????????????????????????????????????????????????????????????????????????????????????????????????????????????????????????????????????????????????????????????????????????????????????????????????????????????????????????????????????????????????????????????????????????????????????????????????????????????????????????????????????????????????????????????????????????????????????????????????????????????????????????????????????????????????????????????????????????????????????????????????????????????????????????????????????????????????????????????????????????????????????????????????????????????????????????????????????????????????????????????????????????????????????????????????????????????????????????????????????????????????????????????????????????????????????????????????????????????????????????????????????????????????????????????????????????????????????????????????????????????????????????????????????????????????????????????????????????????????????????????????????????????????????????????????????????????????????????????????????????????????????????????????????????????????????????????????????????????????????????????????????????????????????????????????????????????????????????????????????????????????????????????????????????????????????????????????????????????????????????????????????????????????????????????????????????????????????????????????????????????????????????????????????????????????????????????????????????????????????????????????????????????????????????????????????????????????????????????????????????????????????????????????????????????????????????????????????????????????????????????????????????????????????????????????????????????????????????????????????????????????????????????????????????????????????????????????????????????????????????????????????????????????????????????????????????????????????????????????????????????????????????????????????????????????????????????????????????????????????????????????????????????????????????????????????????????????????????????????????????????????????????????????????????????????????????????????????????????????????????????????????????????????????????????????????????????????????????????????????????????????????????????????????????????????????????????????????????????????????????????????????????????????????????????????????????????????????????????????????????????????????????????????????????????????????????????????????????????????????????????????????????????????????????????????????????????????????????????????????????????????????????????????????????????????????????????????????????????????????????????????????????????????????????????????????????????????????????????????????????????????????????????????????????????????????????????????????????????????????????????????????????????????????????????????????????????????????????????????????????????????????????????????????????????????????????????????????????????????????????????????????????????????????????????????????????????????????????????????????????????????????????????????????????????????????????????????????????????????????????????????????????????????????????????????????????????????????????????????????????????????????????????????????????????????????????????????????????????????????????????????????????????????????????????????????????????????????????????????????????????????????????????????????????????????????????????????????????????????????????????????????????????????????????????????????????????????????????????????????????????????????????????????????????????????????????????????????????????????????????????????????????????????????????????????????????????????????????????????????????????????????????????????????????????????????????????????????????????????????????????????????????????????????????????????????????????????????????????????????????????????????????????????????????????????????????????????????????????????????????????????????????????????????????????????????????????????????????????????????????????????????????????????????????????????????????????????????????????????????????????????????????????????????????????????????????????????????????????????????????????????????????????????????????????????????????????????????????????????????????????????????????????????????????????????????????????????????????????????????????????????????????????????????????????????????????????????????????????????????????????????????????????????????????????????????????????????????????????????????????????????????????????????????????????????????????????????????????????????????????????????????????????????????????????????????????????????????????????????????????????????????????????????????????????????????????????????????????????????????????????????????????????????????????????????????????????????????????????????????????????????????????????????????????????????????????????????????????????????????????????????????????????????????????????????????????????????????????????????????????????????????????????????????????????????????????????????????????????????????????????????????????????????????????????????????????????????????????????????????????????????????????????????????????????????????????????????????????????????????????????????????????????????????????????????????????????????????????????????????????????????????????????????????????????????????????????????????????????????????????????????????????????????????????????????????????????????????????????????????????????????????????????????????????????????????????????????????????????????????????????????????????????????????????????????????????
	Balaenoptera_siberi               ????????????????????????????????????????????????????????????????????????????????????????????????????????????????????????????????????????????????????????????????????????????????????????????????????????????????????????????????????????????????????????????????????????????????????????????????????????????????????????????????????????????????????????????????????????????????????????????????????????????????????????????????????????????????????????????????????????????????????????????????????????????????????????????????????????????????????????????????????????????????????????????????????????????????????????????????????????????????????????????????????????????????????????????????????????????????????????????????????????????????????????????????????????????????????????????????????????????????????????????????????????????????????????????????????????????????????????????????????????????????????????????????????????????????????????????????????????????????????????????????????????????????????????????????????????????????????????????????????????????????????????????????????????????????????????????????????????????????????????????????????????????????????????????????????????????????????????????????????????????????????????????????????????????????????????????????????????????????????????????????????????????????????????????????????????????????????????????????????????????????????????????????????????????????????????????????????????????????????????????????????????????????????????????????????????????????????????????????????????????????????????????????????????????????????????????????????????????????????????????????????????????????????????????????????????????????????????????????????????????????????????????????????????????????????????????????????????????????????????????????????????????????????????????????????????????????????????????????????????????????????????????????????????????????????????????????????????????????????????????????????????????????????????????????????????????????????????????????????????????????????????????????????????????????????????????????????????????????????????????????????????????????????????????????????????????????????????????????????????????????????????????????????????????????????????????????????????????????????????????????????????????????????????????????????????????????????????????????????????????????????????????????????????????????????????????????????????????????????????????????????????????????????????????????????????????????????????????????????????????????????????????????????????????????????????????????????????????????????????????????????????????????????????????????????????????????????????????????????????????????????????????????????????????????????????????????????????????????????????????????????????????????????????????????????????????????????????????????????????????????????????????????????????????????????????????????????????????????????????????????????????????????????????????????????????????????????????????????????????????????????????????????????????????????????????????????????????????????????????????????????????????????????????????????????????????????????????????????????????????????????????????????????????????????????????????????????????????????????????????????????????????????????????????????????????????????????????????????????????????????????????????????????????????????????????????????????????????????????????????????????????????????????????????????????????????????????????????????????????????????????????????????????????????????????????????????????????????????????????????????????????????????????????????????????????????????????????????????????????????????????????????????????????????????????????????????????????????????????????????????????????????????????????????????????????????????????????????????????????????????????????????????????????????????????????????????????????????????????????????????????????????????????????????????????????????????????????????????????????????????????????????????????????????????????????????????????????????????????????????????????????????????????????????????????????????????????????????????????????????????????????????????????????????????????????????????????????????????????????????????????????????????????????????????????????????????????????????????????????????????????????????????????????????????????????????????????????????????????????????????????????????????????????????????????????????????????????????????????????????????????????????????????????????????????????????????????????????????????????????????????????????????????????????????????????????????????????????????????????????????????????????????????????????????????????????????????????????????????????????????????????????????????????????????????????????????????????????????????????????????????????????????????????????????????????????????????????????????????????????????????????????????????????????????????????????????????????????????????????????????????????????????????????????????????????????????????????????????????????????????????????????????????????????????????????????????????????????????????????????????????????????????????????????????????????????????????????????????????????????????????????????????????????????????????????????????????????????????????????????????????????????????????????????????????????????????????????????????????????????????????????????????????????????????????????????????????????????????????????????????????????????????????????????????????????????????????????????????????????????????????????????????????????????????????????????????????????????????????????????????????????????????????????????????????????????????????????????????????????????????????????????????????????????????????????????????????????????????????????????????????????????????????????????????????????????????????????????????????????????????????????????????????????????????????????????????????????????????????????????????????????????????????????????????????????????????????????????????????????????????????????????????????????????????????????????????????????????????????????????????????????????????????????????????????????????????????????????????????????????????????????????????????????????????????????????????????????????????????????????????????????????????????????????????????????????????????????????????????????????????????????????????????????????????????????????????????????????????????????????????????????????????????????????????????????????????????????????????????????????????????????????????????????????????????????????????????????????????????????????????????????????????????????????????????????????????????????????????????????????????????????????????????????????????????????????????????????????????????????????????????????????????????????????????????????????????????????????????????????????????????????????????????????????????????????????????????????????????????????????????????????????????????????????????????????????????????????????????????????????????????????????????????????????????????????????????????????????????????????????????????????????????????????????????????????????????????????????????????????????????????????????????????????????????????????????????????????????????????????????????????????????????????????????????????????????????????????????????????????????????????????????????????????????????????????????????????????????????????????????????????????????????????????????????????????????????????????????????????????????????????????????????????????????????????????????????????????????????????????????????????????????????????????????????????????????????????????????????????????????????????????????????????????????????????????????????????????????????????????????????????????????????????????????????????????????????????????????????????????????????????????????????????????????????????????????????????????????????????????????????????????????????????????????????????????????????????????????????????????????????????????????????????????????????????????????????????????????????????????????????????????????????????????????????????????????????????????????????????????????????????????????????????????????????????????????????????????????????????????????????????????????????????????????????????????????????????????????????????????????????????????????????????????????????????????????????????????????????????????????????????????????????????????????????????????????????????????????????????????????????????????????????????????????????????????????????????????????????????????????????????????????????????????????????????????????????????????????????????????????????????????????????????????????????????????????????????????????????????????????????????????????????????????????????????????????????????????????????????????????????????????????????????????????????????????????????????????????????????????????????????????????????????????????????????????????????????????????????????????????????????????????????????????????????????????????????????????????????????????????????????????????????????????????????????????????????????????????????????????????????????????????????????????????????????????????????????????????????????????????????????????????????????????????????????????????????????????????????????????????????????????????????????????????????????????????????????????????????????????????????????????????????????????????????????????????????????????????????????????????????????????????????????????????????????????????????????????????????????????????????????????????????????????????????????????????????????????????????????????????????????????????????????????????????????????????????????????????????????????????????????????????????????????????????????????????????????????????????????????????????????????????????????????????????????????????????????????????????????????????????????????????????????????????????????????????????????????????????????????????????????????????????????????????????????????????????????????????????????????????????????????????????????????????????????????????????????????????????????????????????????????????????????????????????????????????????????????????????????????????????
	Balaenula_astensis                ????????????????????????????????????????????????????????????????????????????????????????????????????????????????????????????????????????????????????????????????????????????????????????????????????????????????????????????????????????????????????????????????????????????????????????????????????????????????????????????????????????????????????????????????????????????????????????????????????????????????????????????????????????????????????????????????????????????????????????????????????????????????????????????????????????????????????????????????????????????????????????????????????????????????????????????????????????????????????????????????????????????????????????????????????????????????????????????????????????????????????????????????????????????????????????????????????????????????????????????????????????????????????????????????????????????????????????????????????????????????????????????????????????????????????????????????????????????????????????????????????????????????????????????????????????????????????????????????????????????????????????????????????????????????????????????????????????????????????????????????????????????????????????????????????????????????????????????????????????????????????????????????????????????????????????????????????????????????????????????????????????????????????????????????????????????????????????????????????????????????????????????????????????????????????????????????????????????????????????????????????????????????????????????????????????????????????????????????????????????????????????????????????????????????????????????????????????????????????????????????????????????????????????????????????????????????????????????????????????????????????????????????????????????????????????????????????????????????????????????????????????????????????????????????????????????????????????????????????????????????????????????????????????????????????????????????????????????????????????????????????????????????????????????????????????????????????????????????????????????????????????????????????????????????????????????????????????????????????????????????????????????????????????????????????????????????????????????????????????????????????????????????????????????????????????????????????????????????????????????????????????????????????????????????????????????????????????????????????????????????????????????????????????????????????????????????????????????????????????????????????????????????????????????????????????????????????????????????????????????????????????????????????????????????????????????????????????????????????????????????????????????????????????????????????????????????????????????????????????????????????????????????????????????????????????????????????????????????????????????????????????????????????????????????????????????????????????????????????????????????????????????????????????????????????????????????????????????????????????????????????????????????????????????????????????????????????????????????????????????????????????????????????????????????????????????????????????????????????????????????????????????????????????????????????????????????????????????????????????????????????????????????????????????????????????????????????????????????????????????????????????????????????????????????????????????????????????????????????????????????????????????????????????????????????????????????????????????????????????????????????????????????????????????????????????????????????????????????????????????????????????????????????????????????????????????????????????????????????????????????????????????????????????????????????????????????????????????????????????????????????????????????????????????????????????????????????????????????????????????????????????????????????????????????????????????????????????????????????????????????????????????????????????????????????????????????????????????????????????????????????????????????????????????????????????????????????????????????????????????????????????????????????????????????????????????????????????????????????????????????????????????????????????????????????????????????????????????????????????????????????????????????????????????????????????????????????????????????????????????????????????????????????????????????????????????????????????????????????????????????????????????????????????????????????????????????????????????????????????????????????????????????????????????????????????????????????????????????????????????????????????????????????????????????????????????????????????????????????????????????????????????????????????????????????????????????????????????????????????????????????????????????????????????????????????????????????????????????????????????????????????????????????????????????????????????????????????????????????????????????????????????????????????????????????????????????????????????????????????????????????????????????????????????????????????????????????????????????????????????????????????????????????????????????????????????????????????????????????????????????????????????????????????????????????????????????????????????????????????????????????????????????????????????????????????????????????????????????????????????????????????????????????????????????????????????????????????????????????????????????????????????????????????????????????????????????????????????????????????????????????????????????????????????????????????????????????????????????????????????????????????????????????????????????????????????????????????????????????????????????????????????????????????????????????????????????????????????????????????????????????????????????????????????????????????????????????????????????????????????????????????????????????????????????????????????????????????????????????????????????????????????????????????????????????????????????????????????????????????????????????????????????????????????????????????????????????????????????????????????????????????????????????????????????????????????????????????????????????????????????????????????????????????????????????????????????????????????????????????????????????????????????????????????????????????????????????????????????????????????????????????????????????????????????????????????????????????????????????????????????????????????????????????????????????????????????????????????????????????????????????????????????????????????????????????????????????????????????????????????????????????????????????????????????????????????????????????????????????????????????????????????????????????????????????????????????????????????????????????????????????????????????????????????????????????????????????????????????????????????????????????????????????????????????????????????????????????????????????????????????????????????????????????????????????????????????????????????????????????????????????????????????????????????????????????????????????????????????????????????????????????????????????????????????????????????????????????????????????????????????????????????????????????????????????????????????????????????????????????????????????????????????????????????????????????????????????????????????????????????????????????????????????????????????????????????????????????????????????????????????????????????????????????????????????????????????????????????????????????????????????????????????????????????????????????????????????????????????????????????????????????????????????????????????????????????????????????????????????????????????????????????????????????????????????????????????????????????????????????????????????????????????????????????????????????????????????????????????????????????????????????????????????????????????????????????????????????????????????????????????????????????????????????????????????????????????????????????????????????????????????????????????????????????????????????????????????????????????????????????????????????????????????????????????????????????????????????????????????????????????????????????????????????????????????????????????????????????????????????????????????????????????????????????????????????????????????????????????????????????????????????????????????????????????????????????????????????????????????????????????????????????????????????????????????????????????????????????????????????????????????????????????????????????????????????????????????????????????????????????????????????????????????????????????????????????????????????????????????????????????????????????????????????????????????????????????????????????????????????????????????????????????????????????????????????????????????????????????????????????????????????????????????????????????????????????????????????????????????????????????????????????????????????????????????????????????????????????????????????????????????????????????????????????????????????????????????????????????????????????????????????????????????????????????????????????????????????????????????????????????????????????????????????????????????????????????????????????????????????????????????????????????????????????????????????????????????????????????????????????????????????????????????????????????????????????????????????????????????????????????????????????????????????????????????????????????????????????????????????????????????????????????????????????????????????????????????????????????????????????????????????????????????????????????????????????????????????????????????????????????????????????????????????????????????????????????????????????????????????????????????????????????????????????????????????????????????????????????????????????????????????????????????????????????????????????????????????????????????????????????????????????????????????????????????????????????????????????????????????????????????????????????????????????????????????????????????????????????????????????????????????????????????????????????????????????????????????????????????????????????????????????????????????????????????????????????????????????????????????????????????????????????????????????????????????????????????????????????????????????????????????????????????????????????????????????????????????????????????????????????
	Balaenula_sp.                     ????????????????????????????????????????????????????????????????????????????????????????????????????????????????????????????????????????????????????????????????????????????????????????????????????????????????????????????????????????????????????????????????????????????????????????????????????????????????????????????????????????????????????????????????????????????????????????????????????????????????????????????????????????????????????????????????????????????????????????????????????????????????????????????????????????????????????????????????????????????????????????????????????????????????????????????????????????????????????????????????????????????????????????????????????????????????????????????????????????????????????????????????????????????????????????????????????????????????????????????????????????????????????????????????????????????????????????????????????????????????????????????????????????????????????????????????????????????????????????????????????????????????????????????????????????????????????????????????????????????????????????????????????????????????????????????????????????????????????????????????????????????????????????????????????????????????????????????????????????????????????????????????????????????????????????????????????????????????????????????????????????????????????????????????????????????????????????????????????????????????????????????????????????????????????????????????????????????????????????????????????????????????????????????????????????????????????????????????????????????????????????????????????????????????????????????????????????????????????????????????????????????????????????????????????????????????????????????????????????????????????????????????????????????????????????????????????????????????????????????????????????????????????????????????????????????????????????????????????????????????????????????????????????????????????????????????????????????????????????????????????????????????????????????????????????????????????????????????????????????????????????????????????????????????????????????????????????????????????????????????????????????????????????????????????????????????????????????????????????????????????????????????????????????????????????????????????????????????????????????????????????????????????????????????????????????????????????????????????????????????????????????????????????????????????????????????????????????????????????????????????????????????????????????????????????????????????????????????????????????????????????????????????????????????????????????????????????????????????????????????????????????????????????????????????????????????????????????????????????????????????????????????????????????????????????????????????????????????????????????????????????????????????????????????????????????????????????????????????????????????????????????????????????????????????????????????????????????????????????????????????????????????????????????????????????????????????????????????????????????????????????????????????????????????????????????????????????????????????????????????????????????????????????????????????????????????????????????????????????????????????????????????????????????????????????????????????????????????????????????????????????????????????????????????????????????????????????????????????????????????????????????????????????????????????????????????????????????????????????????????????????????????????????????????????????????????????????????????????????????????????????????????????????????????????????????????????????????????????????????????????????????????????????????????????????????????????????????????????????????????????????????????????????????????????????????????????????????????????????????????????????????????????????????????????????????????????????????????????????????????????????????????????????????????????????????????????????????????????????????????????????????????????????????????????????????????????????????????????????????????????????????????????????????????????????????????????????????????????????????????????????????????????????????????????????????????????????????????????????????????????????????????????????????????????????????????????????????????????????????????????????????????????????????????????????????????????????????????????????????????????????????????????????????????????????????????????????????????????????????????????????????????????????????????????????????????????????????????????????????????????????????????????????????????????????????????????????????????????????????????????????????????????????????????????????????????????????????????????????????????????????????????????????????????????????????????????????????????????????????????????????????????????????????????????????????????????????????????????????????????????????????????????????????????????????????????????????????????????????????????????????????????????????????????????????????????????????????????????????????????????????????????????????????????????????????????????????????????????????????????????????????????????????????????????????????????????????????????????????????????????????????????????????????????????????????????????????????????????????????????????????????????????????????????????????????????????????????????????????????????????????????????????????????????????????????????????????????????????????????????????????????????????????????????????????????????????????????????????????????????????????????????????????????????????????????????????????????????????????????????????????????????????????????????????????????????????????????????????????????????????????????????????????????????????????????????????????????????????????????????????????????????????????????????????????????????????????????????????????????????????????????????????????????????????????????????????????????????????????????????????????????????????????????????????????????????????????????????????????????????????????????????????????????????????????????????????????????????????????????????????????????????????????????????????????????????????????????????????????????????????????????????????????????????????????????????????????????????????????????????????????????????????????????????????????????????????????????????????????????????????????????????????????????????????????????????????????????????????????????????????????????????????????????????????????????????????????????????????????????????????????????????????????????????????????????????????????????????????????????????????????????????????????????????????????????????????????????????????????????????????????????????????????????????????????????????????????????????????????????????????????????????????????????????????????????????????????????????????????????????????????????????????????????????????????????????????????????????????????????????????????????????????????????????????????????????????????????????????????????????????????????????????????????????????????????????????????????????????????????????????????????????????????????????????????????????????????????????????????????????????????????????????????????????????????????????????????????????????????????????????????????????????????????????????????????????????????????????????????????????????????????????????????????????????????????????????????????????????????????????????????????????????????????????????????????????????????????????????????????????????????????????????????????????????????????????????????????????????????????????????????????????????????????????????????????????????????????????????????????????????????????????????????????????????????????????????????????????????????????????????????????????????????????????????????????????????????????????????????????????????????????????????????????????????????????????????????????????????????????????????????????????????????????????????????????????????????????????????????????????????????????????????????????????????????????????????????????????????????????????????????????????????????????????????????????????????????????????????????????????????????????????????????????????????????????????????????????????????????????????????????????????????????????????????????????????????????????????????????????????????????????????????????????????????????????????????????????????????????????????????????????????????????????????????????????????????????????????????????????????????????????????????????????????????????????????????????????????????????????????????????????????????????????????????????????????????????????????????????????????????????????????????????????????????????????????????????????????????????????????????????????????????????????????????????????????????????????????????????????????????????????????????????????????????????????????????????????????????????????????????????????????????????????????????????????????????????????????????????????????????????????????????????????????????????????????????????????????????????????????????????????????????????????????????????????????????????????????????????????????????????????????????????????????????????????????????????????????????????????????????????????????????????????????????????????????????????????????????????????????????????????????????????????????????????????????????????????????????????????????????????????????????????????????????????????????????????????????????????????????????????????????????????????????????????????????????????????????????????????????????????????????????????????????????????????????????????????????????????????????????????????????????????????????????????????????????????????????????????????????????????????????????????????????????????????????????????????????????????????????????????????????????????????????????????????????????????????????????????????????????????????????????????????????????????????????????????????????????????????????????????????????????????????????????????????????????????????????????????????????????????????????????????????????????????????????????????????????????????????????????????????????????????????????????????????????????????????????????????????????????????????????????????????????????????????????????????????????????????????????
Brandtocetus_chongulek                  ????????????????????????????????????????????????????????????????????????????????????????????????????????????????????????????????????????????????????????????????????????????????????????????????????????????????????????????????????????????????????????????????????????????????????????????????????????????????????????????????????????????????????????????????????????????????????????????????????????????????????????????????????????????????????????????????????????????????????????????????????????????????????????????????????????????????????????????????????????????????????????????????????????????????????????????????????????????????????????????????????????????????????????????????????????????????????????????????????????????????????????????????????????????????????????????????????????????????????????????????????????????????????????????????????????????????????????????????????????????????????????????????????????????????????????????????????????????????????????????????????????????????????????????????????????????????????????????????????????????????????????????????????????????????????????????????????????????????????????????????????????????????????????????????????????????????????????????????????????????????????????????????????????????????????????????????????????????????????????????????????????????????????????????????????????????????????????????????????????????????????????????????????????????????????????????????????????????????????????????????????????????????????????????????????????????????????????????????????????????????????????????????????????????????????????????????????????????????????????????????????????????????????????????????????????????????????????????????????????????????????????????????????????????????????????????????????????????????????????????????????????????????????????????????????????????????????????????????????????????????????????????????????????????????????????????????????????????????????????????????????????????????????????????????????????????????????????????????????????????????????????????????????????????????????????????????????????????????????????????????????????????????????????????????????????????????????????????????????????????????????????????????????????????????????????????????????????????????????????????????????????????????????????????????????????????????????????????????????????????????????????????????????????????????????????????????????????????????????????????????????????????????????????????????????????????????????????????????????????????????????????????????????????????????????????????????????????????????????????????????????????????????????????????????????????????????????????????????????????????????????????????????????????????????????????????????????????????????????????????????????????????????????????????????????????????????????????????????????????????????????????????????????????????????????????????????????????????????????????????????????????????????????????????????????????????????????????????????????????????????????????????????????????????????????????????????????????????????????????????????????????????????????????????????????????????????????????????????????????????????????????????????????????????????????????????????????????????????????????????????????????????????????????????????????????????????????????????????????????????????????????????????????????????????????????????????????????????????????????????????????????????????????????????????????????????????????????????????????????????????????????????????????????????????????????????????????????????????????????????????????????????????????????????????????????????????????????????????????????????????????????????????????????????????????????????????????????????????????????????????????????????????????????????????????????????????????????????????????????????????????????????????????????????????????????????????????????????????????????????????????????????????????????????????????????????????????????????????????????????????????????????????????????????????????????????????????????????????????????????????????????????????????????????????????????????????????????????????????????????????????????????????????????????????????????????????????????????????????????????????????????????????????????????????????????????????????????????????????????????????????????????????????????????????????????????????????????????????????????????????????????????????????????????????????????????????????????????????????????????????????????????????????????????????????????????????????????????????????????????????????????????????????????????????????????????????????????????????????????????????????????????????????????????????????????????????????????????????????????????????????????????????????????????????????????????????????????????????????????????????????????????????????????????????????????????????????????????????????????????????????????????????????????????????????????????????????????????????????????????????????????????????????????????????????????????????????????????????????????????????????????????????????????????????????????????????????????????????????????????????????????????????????????????????????????????????????????????????????????????????????????????????????????????????????????????????????????????????????????????????????????????????????????????????????????????????????????????????????????????????????????????????????????????????????????????????????????????????????????????????????????????????????????????????????????????????????????????????????????????????????????????????????????????????????????????????????????????????????????????????????????????????????????????????????????????????????????????????????????????????????????????????????????????????????????????????????????????????????????????????????????????????????????????????????????????????????????????????????????????????????????????????????????????????????????????????????????????????????????????????????????????????????????????????????????????????????????????????????????????????????????????????????????????????????????????????????????????????????????????????????????????????????????????????????????????????????????????????????????????????????????????????????????????????????????????????????????????????????????????????????????????????????????????????????????????????????????????????????????????????????????????????????????????????????????????????????????????????????????????????????????????????????????????????????????????????????????????????????????????????????????????????????????????????????????????????????????????????????????????????????????????????????????????????????????????????????????????????????????????????????????????????????????????????????????????????????????????????????????????????????????????????????????????????????????????????????????????????????????????????????????????????????????????????????????????????????????????????????????????????????????????????????????????????????????????????????????????????????????????????????????????????????????????????????????????????????????????????????????????????????????????????????????????????????????????????????????????????????????????????????????????????????????????????????????????????????????????????????????????????????????????????????????????????????????????????????????????????????????????????????????????????????????????????????????????????????????????????????????????????????????????????????????????????????????????????????????????????????????????????????????????????????????????????????????????????????????????????????????????????????????????????????????????????????????????????????????????????????????????????????????????????????????????????????????????????????????????????????????????????????????????????????????????????????????????????????????????????????????????????????????????????????????????????????????????????????????????????????????????????????????????????????????????????????????????????????????????????????????????????????????????????????????????????????????????????????????????????????????????????????????????????????????????????????????????????????????????????????????????????????????????????????????????????????????????????????????????????????????????????????????????????????????????????????????????????????????????????????????????????????????????????????????????????????????????????????????????????????????????????????????????????????????????????????????????????????????????????????????????????????????????????????????????????????????????????????????????????????????????????????????????????????????????????????????????????????????????????????????????????????????????????????????????????????????????????????????????????????????????????????????????????????????????????????????????????????????????????????????????????????????????????????????????????????????????????????????????????????????????????????????????????????????????????????????????????????????????????????????????????????????????????????????????????????????????????????????????????????????????????????????????????????????????????????????????????????????????????????????????????????????????????????????????????????????????????????????????????????????????????????????????????????????????????????????????????????????????????????????????????????????????????????????????????????????????????????????????????????????????????????????????????????????????????????????????????????????????????????????????????????????????????????????????????????????????????????????????????????????????????????????????????????????????????????????????????????????????????????????????????????????????????????????????????????????????????????????????????????????????????????????????????????????????????????????????????????????????????????????????????????????????????????????????????????????????????????????????????????????????????????????????????????????????????????????????????????????????????????????????????????????????????????????????????????????????????????????????????????????????????????????????????????????????????????????????????????????????????????????????????????????????????????????????????????????????????????????????????????????????????
	Caperea_marginata                 ATGACCAACATCCGAAAAACACACCCACTAATAAAAATTATCAACAACGCATTCATTGATCTTCCCACCCCATCAAATATCTCCTCATGATGAAACTTCGGTTCCCTACTTGGCCTTTGCCTAATCATACAAATCCTAACAGGCCTATTCCTAGCAATACATTACACGCCAGACACAACAACCGCATTCTCATCAGTCACACATATTTGCCGAGATGTAAACTACGGCTGAGTTATCCGATATCTACATGCAAATGGAGCCTCCATATTTTTCATCTGCATCTACGCCCACATAGGACGTGGCCTATACTACGGCTCTCATGCTTTCCGAGAGACATGAAATATCGGAGTAATCTTATTATTCACAACCATAGCCACTGCATTCGTAGGCTATGTCCTGCCCTGAGGACAGATATCATTCTGAGGCGCAACCGTCATCACCAACCTCCTATCAGCAATCCCATATATTGGTACCACCCTAGTTGAATGAATCTGGGGTGGCTTCTCCGTAGACAAAGCGACACTAACTCGCTTCTTTGCTTTCCACTTCATCCTCCCTTTCATTATTCTAGCGCTAGCAGCTGTTCATCTCCTTTTCCTCCACGAAACAGGATCTAACAACCCCACAGGCATCCCATCCAACATAGACAAAATTCCATTCCACCCCTACTACACAATTAAAGACATCCTGGGCGTCCTACTACTAATCCTGACCCTACTAATATTAACCTTATTTACACCTGACCTGCTTGGAGACCCTGACAACTACACCCCAGCAAATCCCCTCAGCACCCCAGCACACATCAAGCCAGAATGATACTTCCTATTTGCATATGCAATCCTACGATCAATTCCTAATAAATTAGGTGGAGTCCTAGCCTTATTATTTTCAATCCTAATTCTAGCCCTCATTCCAATACTCCACACATCCAAACAACGAAGCATAATGTTTCGACCTTTCAGCCAATTCCTATTCTGAGTGCTAGTCGCAGACCTACTAACCCTAACATGAATTGGTGGCCAACCCGTAGAACACCCTTATGTTATAGTAGGCCAACTCGCATCCATCCTTTATTTCTTCCTGATCTTAATCCTAATGCCAGTAACCAGTCTTATCGAAAATAAACTTATAAAATGAAGA?TTTAAAGGTTTGGTCCCAGCCTTTCTATTAATTCTTAACAGATTTACACATGCAAGTATCCACACCCCGGTGAAAACGCCCTCTAAATCA-TAAAGATTAAAAGGAGCAGGTATCAAGCACGCTAACACTAGCAGCTCACACCGCCTCGCTTA-GCCACACCCCCACGGGACACAGCAGTGATAAAAATTAAGCCATGAACGAAAGTTTGACTAAGTCATGTTAAT--AAGGGTTGGTAAACTTCGTGCCAGCCACCGCGGTCATACGATTAACCCAAATTAATAGAAACACGGCGTAAAGAGTGTTAAAGAATCGTA--TACAAT-AAAGTCAAACCTTAATTAAGCTGTAAAAAGCCCTAACTAA-AAATAAGCCAAACTACGAAAGTGACTTTAATATGATCTGATCACACGACAGCTAAGGCTCAAACTGGGATTAGATACCCCACTATGCTTAGCCGTAAACCCTGATAGTCGC-AAAACAAGACTATTCGCCAGAGTACTACTAGCAATAGCCTAAAACTCAAAGGACTTGGCGGTGCTTCATACCCATCTAGAGGAGCCTGTTCTGTAACCGATAAACCCCGATTAACCTCACCAACCCTTGCTACTCCAGTCTATATACCGCCATCTTCAGCAAACCCTAAAAA-GGAACGAAAGTAAGCATAATTATCTTA-CATAAAAACGTTAGGTCAAGGTGTAACCTATGGGTTGGGAAGAAATGGGCTACATTTTCTA--TA-TA-AGAATACCCCTT-ATATCCGCACGAAAGTTTTTATGAAATCTAAAAACTAAAGGAGGATTTAGTAGTAAATCAAGAGTAGAGTGCTTGATTGAATAAGGCCATGAAG-CACGCACACACCGCCCGTCACCCTCCTCAAGTACACCCGCAT-AAGCCCCAGTCCATTAACCCAGGCCAAGCAATCCATACGAGAGGAGACAAGTCGTAACAAGGTAAGCATACCGGAAGGTGTGCTTGGACAAAAACCAATTCTAGCCCACACTCCCCCCA-------------TTTCTACTACTACATTATAATCAAATAAAACATTCACCATATA-TTTAAAGTATAGGAGATAGAAATCTAACT-ACCAATGGCGCTATAGAAATAGTACCGCAAGGGAAAGATGAAAGA-ATAACCTAAAAGTAATAAAAAGCAAAGCTTACCCCTTGTACCTTTTGCATAATGAATTAACTAGTA-ATAACTTAGCAAAGAGACCTTAAGCTAAACTACCCGAAACCAGACGAGCTACTTACGAGCAGTAT-CTA-GAACAAACTCATCTATGTGGCAAAATAGTGAGAAGACTTATAAGTAGAGGTGAAAAGCCTAACGAGCCTGGTGATAGCTGGTTGTCCATGAAAAGAATTTCAGTTCAACGTTAAATAATACTAA-AAGCC-ATGCCAAGCCTTAACGTATATTTAACCGTTAGTCTAAAAAGGTACAGCTTTTTAGA-AGTGGGTACACCCTTAACTAGAGAGTA--AAATAAATATC-ACACCATAGTTGGCCTAAAAGCAG-CCATCAATTAAGAAAGCGTTCAAGCTCAACAATAAA--TAATGTTTTAATTCCAACATTAAACAAAT-AAACTCCTAGTCTAAATATTGGACTAATCTATATAGATATAGAAGCAATACTGTTAACATGAGTAACAAGAAA--CTTTTCTCCTAGCATAAGCTTATATCAGTGACTGATAATATACCGATAATTAACAGCAAATAAATA-AAACCCAACACCAAGTTATTTAACAAG-ACACTGTTAACCCAACACAGGCATGCACCTAAGGAAAGATTAAAAAAAGTAAAAGGAACTCGGCAAACACAAACCCCGCCTGTTTACCAAAAACATCACCTCTAGCATAACCAGTATTAGAGGCACTGCCTGCCCGGTGACT-AA-TCGTTAAACGGCCGCGGTATCCTGACCGTGCAAAGGTAGCATAATCACTTGTTCTCTAATTAAGGACTTGTATGAACGGCCACACGAGGGTTTTACTGTCTCTTACTTTTAATCAGTGAAATTGACTTCCCCGTGAAGAGGCGGGGATAACAAAATAAGACGAGAAGACCCTATGGAGCTTCAATTAATTAACCCAAAAA--TCATAATCCC-AAACCAC-CAAGGAATAA--CAAAATTTTATATGGGTTAACAATTTTGGTTGGGGTGACCTCGGAGTATAAAAA-ACCCTCCGAGTGATT--AAAGCCTAGACTCACTAGTCAAAGCA----CAACATCACTTATTGATCCAATCTCTT--GATCAACGGAACAAGTTACCCTAGGGATAACAGCGCAATCCTATTCTAGAGTCCATATCGACAATAGGGTTTACGACCTCGATGTTGGATCAGGACATCCTAATGGTGCAGCCGCTATTAAGGGTTCGTTTGTTCAACGATTAAAGTCCTACGTGATCTGAGTTCAGACCGGAGTAATCCAGGTCGGTTTCTATCTATTACGCATTTCTCCCAGTACGAAAGGACAAGAGAAATAAGGCCAACTTCAAA-TAAGCGCCTTCAAA-TAATTAATGATCTAATCTTAACTTAATAATTAAGCGCAAAT-AAATC--TGCCCAAGA-CCAGGGCCT-TGTGACCCTAATTCATATAAATATTATTATAGCCTTCAGTATATCCCTTGTAGGCCTGCTAATGTACCGATCTCACCTAATATCTGCATTACTCTGCCTAGAAAGCATAATATTATCACTCTTCATCTTAGCAACTCTTACAGTCCTAAACTCACACTTCACCTTGGCTAACATCATACCTATTATCCTTCTAGTATTTGCAGCTTGCGAAGCAGCTATTGGACTAGCTTTACTAGTCATAATCTCCAATACATATGGCACTGACTATGTACAAAACCTCAACCTCCTTCAATGCTAAAATTTATTATCCCCACAATAATACTAATACCCCTGACCTGACTATCAAAAAATAACTTAATCTGAATTAATTCCACAACCCACAGCCTATTAATCAGCTTCACAAGCCTACTCCTCTTTAATCAATTTAATGATAATAGCCTCAACTACTCACTGACTTTCTTTTCTGACCCCCTTTCCACCCCACTCTTGATCTTAACAATATGACTCCTCCCTCTTATGCTAATAGCAAG-TCAATCTCATCTTCTCAAAGAATCACTCACCCGAAAAAAACTCTACGTTACAATATTAATCGTACTACAAACCCTCCTGATTATAATATTCACTGCCACCGAACTAATTCTGTTCTATATCATATTTGAAGCTACATTAATCCCCACCCTTATTATTATTACCCGCTGAGGCAACCAAACAGAACGACTTAATGCAGGACTATATTTTTTATTCTATACACTAACAGGATCCCTTCCATTACTAGTAGCACTAACATACCTACAAAACACAACAGGGTCCTTAAACTTTCTACTTCTGCAACACTGAACTCAACCATTATCTCCCACCTGATCTAACATCTTCATATGGTTAGCTTGCATAATAGCTTTCCTAGTAAAAATACCCCTCTACGGACTACACCTTTGACTACCCAAAGCACATGTAGAAGCCCCTATTGCAGGCTCCATAGTTCTTGCAGCCGTATTATTAAAACTAGGGGGTTACGGCATATTACGGATTACATTCATACTTGACCCCTTAACAGAATTTATAGCCTATCCATTTCTTATACTTTCCCTTTGAGGAATAATCATAACCAGCTCTATCTGCTTACGTCAAACTGACCTAAAATCACTCATTGCATACTCCTCAGTTAGTCACATAGCACTTGTCATCGCAGCTATCCTCATCCAAACTCCCTGAAGCTACATAGGAGCCACAGCTCTGATAATTGCCCATGGTCTCACATCCTCTATATTATTCTGCCTAGCAAACTCAAACTATGAACGCATCCATAGTCGAATCATAATCTTAGCCCGAGGCCTGCAAATCTCCCTACCACTAATAGCCACCTGATGATTACTAGCAAGCCTAACAAATCTAGCTCTACCCCCAACCATTAACTTAATCGGAGAACTACTCACAGTTATATCAATTTTCTCATGATCAAATCCCACTATTTTCCTAATAGGAACAAACATTGTAATCACTGCCCTCTACTCCCTGTATATACTAATTATAACACAACGAGGCAAACATACACACCACATCAACAACATTACCCCCTCCTTCACACGAGAACATGCCTTAATAGCCCTACATGTTATCCCCCTCCTACTACTATCACTAAACCCCAAAATTATCTTAGGTCCCCTTTACTATGAACGAAAATTTATTTGCCCCCTTTATAATCCCAATAGTAATAGGTATCCCCATTACCATTTTAATTATTATCCTCCCATCTATTTTATTTCCAACACCAAATCGATTAATTAATAACCGCACAATCTCCATTCAACAATGATTAACTAAACTTACATCAAAACAACTAATAAACGTACACAGTCCTAAAGGACAAACTTGATCTCTAATACTCATTTCACTATTCCTATTTATTGCCTCCACTAACCTCCTTGGAATATTACCTCACTCATTTACACCCACCACGCAACTCTCAATGAACGTAGGAATAGCGATTCCTCTATGAGCAGGCACTGTCGCCACAGGCCTCCGCAACAAAACAAAAATATCCTTAGCACACCTATTACCACAAGGTACACCCACTTTCCTTATCCCAATACTAGTAATTATCGAAACCATTAGCCTCTTCATTCAACCAGTAGCACTAGCCGTACGATTAACTGCCAATATCACAGCAGGTCACTTACTAATGCATTTAATTGGAGAAACAACCCTTACATTAATAAACACCAGTCTATTTACAGCCCTTATTACCTTCATCATCCTTACTTTATTAACTATTCTTGAATTCGCCGTCGCCCTAATTCAAGCCTATGTATTTACTCTCCTAGTAAGCCTATACCTCCATGACAACACATAAATGCCACAACTAGACACATCAACATGACTTCTTACTATTCTATCCATATTCTTAGCTCTCTTCATGTTATTTCAACTAAAAATTTCAAAATACTCCTACCTCCCTAATCCTAAGTTAACTTTCACCAATACACAAAAACAACAAGCCCCTTGAAACACCACATGAACGAAAATTTATTTGCCCCCTTTATAA???????????????ATGTTCATAAACCGCTGACTATTCTCAACCAATCACAAAGACATTGGCACCCTATACTTATTATTCGGCGCCTGAGCAGGAATAGTAGGTACTGGCCTAAGTTTATTAATCCGCGCTGAACTAGGTCAGCCTGGCACACTAATCGGAGACGACCAAGTCTACAATGTGTTAGTAACAGCTCACGCCTTCGTAATAATTTTCTTTATAGTTATACCCATTATAATCGGCGGATTCGGAAACTGACTAGTCCCCTTAATAATCGGAGCCCCTGATATAGCTTTTCCCCGTATAAATAACATAAGCTTCTGATTACTTCCTCCTTCTTTCTTACTATTAATAGCATCCTCAATAGTCGAAGCTGGTGCAGGTACAGGCTGAACTGTATATCCCCCTTTAGCCGGAAACCTAGCCCATGCAGGAGCTTCAGTCGACCTTACCATTTTTTCTCTACACCTAGCTGGTGTATCCTCAATCCTCGGAGCTATTAATTTTATTACAACTATCATTAACATGAAACCACCTGCCATAACTCAATACCAGACGCCTCTCTTCGTATGATCAGTTCTAGTTACAGCAGTACTACTCCTACTATCACTACCAGTCCTAGCAGCTGGAATCACTATGTTATTAACTGACCGAAACCTAAACACAACTTTCTTCGACCCCGCAGTGGGAGGAGACCCAATCCTGTACCAACACCTATTTTGATTTTTTGGTCACCCCGAGGTATATATTTTAATTCTCCCTGGATTCGGAATAATCTCACATATCGTGACTTATTACTCAGGAAAAAAAGAACCTTTCGGCTACATGGGAATGGTTTGAGCCATAGTATCTATCGGGTTCCTAGGCTTTATCGTATGAGCTCACCACATGTTTACAGTAGGTATAGACGTAGACACACGAGCATACTTCACATCAGCCACTATAATCATTGCTATTCCTACGGGGGTAAAAGTCTTCAGTTGACTGGCAACACTACATGGAGGTAATATCAAATGATCTCCAGCCTTAATATGAGCCCTAGGCTTCATCTTCCTTTTCACAGTAGGTGGCTTAACTGGCATCGTCCTGGCTAATTCATCACTAGACATTGTTCTACATGACACTTATTATGTAGTCGCCCATTTCCACTATGTACTCTCAATAGGGGCCGTCTTCGCCATCATAGGAGGTTTTGTCCACTGATTCCCATTATTCTCAGGATATACACTTAACTCAACATGAACAAAAATTCACTTTATAGTTATATTCGTAGGTGTAAACCTAACATTCTTCCCACAACATTTCCTAGGCTTATCAGGTATACCTCGACGGTATTCCGATTACCCAGATGCTTACACAACATGAAATACCATTTCATCTATAGGCTCATTCATTTCACTAACAGCAGTTATACTAATAATTTTCATCATCTGAGAAGCATTCACATCCAAACGAGAAGTATTAGCAGTAGACCTTACCTCCACCAACCTTGAGTGACTAAACGGTTGTCCTCCACCATACCACACATTTGAAGAACCAGCATTTGTTAACCCAAAATGATCAAGA????ATGGCATACCCCTTTCAACTAGGCTTCCAAGATGCAACATCACCTATCATAGAAGAACTTCTACACTTTCATGATCATACATTAATAATTGTTTTCCTAATTAGCTCCTTAGTCCTCTACATCATTACCCTGATACTTACAACCAAACTTACACACACCAGTACGATAGATGCCCAAGAAGTAGAGACCGTCTGAACCATCCTTCCAGCCATTATCCTAATTTTAATTGCCCTGCCTTCTCTACGAATCCTTTACATAATAGATGAAGTCAACAACCCCACTCTCACCGTAAAGACAATAGGCCACCAGTGGTACTGAAGCTATGAATATACTGACTATGAGGACCTTAACTTCGATTCTTACATAATCCCAACATCAGACCTAAAGCCAGGAGAACTTCGACTATTAGAAGTAGATAATCGAGTAGTCTTACCCATAGAAATAACAATCCGAATACTAGTCTCATCAGAAGACGTATTACACTCATGGGCCGTACCTTCTCTAGGTCTAAAAACGGACGCAATCCCAGGACGCCTAAACCAAACAACCTTAATATCAACACGACCAGGCCTGTTCTATGGACAATGTTCAGAGATCTGTGGCTCAAACCATAGTTTCATGCCAATCGTCCTAGAATTAGTACCTCTAGAAACCTTTGAAAAATGATCTATATCTATACTATAAATGACCCACCAAACCCACTCATATCACATAGTAAACCCTAGCCCTTGGCCCCTTACCGGAGCCCTATCAGCACTCCTCATAACATCAGGCCTAATCATATGATTCCACTTCAACTCAATAGTTCTACTAACCTTAGGCTTATTAACAAATATCTTAACAATATATCAATGATGACGAGATATTATTCGAGAAAGCACCTTCCAAGGTCACCATACACCAACTGTCCAAAAAGGACTTCGATATGGGATAATCCTGTTCATTATCTCAGAAGTCCTATTCTTCACAGGCTTCTTCTGAGCCTTCTACCACTCAAGCCTCGCTCCCACTCCTGAATTAGGCGGATGCTGACCACCAACAGGCATTCACCCGTTAAATCCCCTAGAAGTCCCTCTCCTTAATACCTCCGTACTACTAGCCTCTGGCGTATCTATTACTTGAGCCCACCATAGCCTAATAGAAGGAAATCGCAAACATATACTTCAAGCACTTTTCATCACAATTGCACTCGGCCTCTACTTCACCCTACTACAAGCATCAGAATACTACGAAGCCCCCTTCACGATCTCAGACGGAATTTATGGCTCTACATTCTTCGTAGCTACAGGCTTCCATGGATTGCACGTAATCATTGGATCCACTTTCCTCATTGTTTGCTTCATACGCCAAATAAAGTTCCACTTTACATCGAATCACCATTTTGGCTTTGAAGCCGCTGCTTGATATTGACATTTCGTAGACGTCGTATGGTTATTTCTTTACGTATCTATCTATTGATGAGGTTCTTAGATGTTTATAATTAACATTCTAACACTCATTCTCCCTATTCTCCTAGCCGTAGCATTCCTAACACTAGTAGAACGCAAAATCTTAGGTTATATACAGTTCCGTAAAGGACCAAATGTCGTAGGTCCACATGGCCTACTCCAACCCTTTGCTGATGCTATCAAACTATTTACTAAAGAACCCCTACGACCAGCTACGTCCTCAACCACTATATTTATTATTGCACCTGTACTAGCCCTAACCCTAGCCCTCACTATATGAAGCCCACTACCCATGCCACACCCCCTCATCAATATAAATCTAGGGGTACTATTCATATTAGCAATATCTAGTTTAGCAGTCTATTCTATTCTATGATCCGGCTGAGCCTCTAACTCAAAGTACGCACTAATCGGAGCCCTACGAGCAGTAGCACAAACAATTTCATATGAAGTAACACTAGCCATCATTCTTCTATCAGTACTTCTAATAAATGGCTCCTACACCTTATCAATACTAACTGTAACACAAGAACAATTATGATTATTATTCCCAACATGACCCTTAGCCATAATATGATTCATCTCCACCTTAGCAGAAACCAATCGGGCCCCTTTCGACCTGACAGAAGGAGAATCAGAACTCGTATCCGGCTTCAATGTAGAATACGCAGC
	Cephalotropis_coronatus           ????????????????????????????????????????????????????????????????????????????????????????????????????????????????????????????????????????????????????????????????????????????????????????????????????????????????????????????????????????????????????????????????????????????????????????????????????????????????????????????????????????????????????????????????????????????????????????????????????????????????????????????????????????????????????????????????????????????????????????????????????????????????????????????????????????????????????????????????????????????????????????????????????????????????????????????????????????????????????????????????????????????????????????????????????????????????????????????????????????????????????????????????????????????????????????????????????????????????????????????????????????????????????????????????????????????????????????????????????????????????????????????????????????????????????????????????????????????????????????????????????????????????????????????????????????????????????????????????????????????????????????????????????????????????????????????????????????????????????????????????????????????????????????????????????????????????????????????????????????????????????????????????????????????????????????????????????????????????????????????????????????????????????????????????????????????????????????????????????????????????????????????????????????????????????????????????????????????????????????????????????????????????????????????????????????????????????????????????????????????????????????????????????????????????????????????????????????????????????????????????????????????????????????????????????????????????????????????????????????????????????????????????????????????????????????????????????????????????????????????????????????????????????????????????????????????????????????????????????????????????????????????????????????????????????????????????????????????????????????????????????????????????????????????????????????????????????????????????????????????????????????????????????????????????????????????????????????????????????????????????????????????????????????????????????????????????????????????????????????????????????????????????????????????????????????????????????????????????????????????????????????????????????????????????????????????????????????????????????????????????????????????????????????????????????????????????????????????????????????????????????????????????????????????????????????????????????????????????????????????????????????????????????????????????????????????????????????????????????????????????????????????????????????????????????????????????????????????????????????????????????????????????????????????????????????????????????????????????????????????????????????????????????????????????????????????????????????????????????????????????????????????????????????????????????????????????????????????????????????????????????????????????????????????????????????????????????????????????????????????????????????????????????????????????????????????????????????????????????????????????????????????????????????????????????????????????????????????????????????????????????????????????????????????????????????????????????????????????????????????????????????????????????????????????????????????????????????????????????????????????????????????????????????????????????????????????????????????????????????????????????????????????????????????????????????????????????????????????????????????????????????????????????????????????????????????????????????????????????????????????????????????????????????????????????????????????????????????????????????????????????????????????????????????????????????????????????????????????????????????????????????????????????????????????????????????????????????????????????????????????????????????????????????????????????????????????????????????????????????????????????????????????????????????????????????????????????????????????????????????????????????????????????????????????????????????????????????????????????????????????????????????????????????????????????????????????????????????????????????????????????????????????????????????????????????????????????????????????????????????????????????????????????????????????????????????????????????????????????????????????????????????????????????????????????????????????????????????????????????????????????????????????????????????????????????????????????????????????????????????????????????????????????????????????????????????????????????????????????????????????????????????????????????????????????????????????????????????????????????????????????????????????????????????????????????????????????????????????????????????????????????????????????????????????????????????????????????????????????????????????????????????????????????????????????????????????????????????????????????????????????????????????????????????????????????????????????????????????????????????????????????????????????????????????????????????????????????????????????????????????????????????????????????????????????????????????????????????????????????????????????????????????????????????????????????????????????????????????????????????????????????????????????????????????????????????????????????????????????????????????????????????????????????????????????????????????????????????????????????????????????????????????????????????????????????????????????????????????????????????????????????????????????????????????????????????????????????????????????????????????????????????????????????????????????????????????????????????????????????????????????????????????????????????????????????????????????????????????????????????????????????????????????????????????????????????????????????????????????????????????????????????????????????????????????????????????????????????????????????????????????????????????????????????????????????????????????????????????????????????????????????????????????????????????????????????????????????????????????????????????????????????????????????????????????????????????????????????????????????????????????????????????????????????????????????????????????????????????????????????????????????????????????????????????????????????????????????????????????????????????????????????????????????????????????????????????????????????????????????????????????????????????????????????????????????????????????????????????????????????????????????????????????????????????????????????????????????????????????????????????????????????????????????????????????????????????????????????????????????????????????????????????????????????????????????????????????????????????????????????????????????????????????????????????????????????????????????????????????????????????????????????????????????????????????????????????????????????????????????????????????????????????????????????????????????????????????????????????????????????????????????????????????????????????????????????????????????????????????????????????????????????????????????????????????????????????????????????????????????????????????????????????????????????????????????????????????????????????????????????????????????????????????????????????????????????????????????????????????????????????????????????????????????????????????????????????????????????????????????????????????????????????????????????????????????????????????????????????????????????????????????????????????????????????????????????????????????????????????????????????????????????????????????????????????????????????????????????????????????????????????????????????????????????????????????????????????????????????????????????????????????????????????????????????????????????????????????????????????????????????????????????????????????????????????????????????????????????????????????????????????????????????????????????????????????????????????????????????????????????????????????????????????????????????????????????????????????????????????????????????????????????????????????????????????????????????????????????????????????????????????????????????????????????????????????????????????????????????????????????????????????????????????????????????????????????????????????????????????????????????????????????????????????????????????????????????????????????????????????????????????????????????????????????????????????????????????????????????????????????????????????????????????????????????????????????????????????????????????????????????????????????????????????????????????????????????????????????????????????????????????????????????????????????????????????????????????????????????????????????????????????????????????????????????????????????????????????????????????????????????????????????????????????????????????????????????????????????????????????????????????????????????????????????????????????????????????????????????????????????????????????????????????????????????????????????????????????????????????????????????????????????????????????????????????????????????????????????????????????????????????????????????????????????????????????????????????????????????????????????????????????????????????????????????????????????????????????????????????????????????????????????????????????????????????????????????????????????????????????????????????????????????????????????????????????????????????????????????????????????????????????????????????????????????????????????????????????????????????????????????????????????????????????????????????????????????????????????????????????????????????????????????????????????????????????????????????????????????????????????????????????????????????????????????????????????????????????????????????????????????????????????????????????????????????????????????????????????????????????????????????????????????????????????????????????????????????????????????????????????????????????????????????????????????????????????????????????????????????????????????????????????????????????????????????????????????????????????????????????????????????????????????????????????????????????????????????????????????????????????????????????????????????????????????????????????????????????????????????????????????
	Cetotherium_megalophysum          ????????????????????????????????????????????????????????????????????????????????????????????????????????????????????????????????????????????????????????????????????????????????????????????????????????????????????????????????????????????????????????????????????????????????????????????????????????????????????????????????????????????????????????????????????????????????????????????????????????????????????????????????????????????????????????????????????????????????????????????????????????????????????????????????????????????????????????????????????????????????????????????????????????????????????????????????????????????????????????????????????????????????????????????????????????????????????????????????????????????????????????????????????????????????????????????????????????????????????????????????????????????????????????????????????????????????????????????????????????????????????????????????????????????????????????????????????????????????????????????????????????????????????????????????????????????????????????????????????????????????????????????????????????????????????????????????????????????????????????????????????????????????????????????????????????????????????????????????????????????????????????????????????????????????????????????????????????????????????????????????????????????????????????????????????????????????????????????????????????????????????????????????????????????????????????????????????????????????????????????????????????????????????????????????????????????????????????????????????????????????????????????????????????????????????????????????????????????????????????????????????????????????????????????????????????????????????????????????????????????????????????????????????????????????????????????????????????????????????????????????????????????????????????????????????????????????????????????????????????????????????????????????????????????????????????????????????????????????????????????????????????????????????????????????????????????????????????????????????????????????????????????????????????????????????????????????????????????????????????????????????????????????????????????????????????????????????????????????????????????????????????????????????????????????????????????????????????????????????????????????????????????????????????????????????????????????????????????????????????????????????????????????????????????????????????????????????????????????????????????????????????????????????????????????????????????????????????????????????????????????????????????????????????????????????????????????????????????????????????????????????????????????????????????????????????????????????????????????????????????????????????????????????????????????????????????????????????????????????????????????????????????????????????????????????????????????????????????????????????????????????????????????????????????????????????????????????????????????????????????????????????????????????????????????????????????????????????????????????????????????????????????????????????????????????????????????????????????????????????????????????????????????????????????????????????????????????????????????????????????????????????????????????????????????????????????????????????????????????????????????????????????????????????????????????????????????????????????????????????????????????????????????????????????????????????????????????????????????????????????????????????????????????????????????????????????????????????????????????????????????????????????????????????????????????????????????????????????????????????????????????????????????????????????????????????????????????????????????????????????????????????????????????????????????????????????????????????????????????????????????????????????????????????????????????????????????????????????????????????????????????????????????????????????????????????????????????????????????????????????????????????????????????????????????????????????????????????????????????????????????????????????????????????????????????????????????????????????????????????????????????????????????????????????????????????????????????????????????????????????????????????????????????????????????????????????????????????????????????????????????????????????????????????????????????????????????????????????????????????????????????????????????????????????????????????????????????????????????????????????????????????????????????????????????????????????????????????????????????????????????????????????????????????????????????????????????????????????????????????????????????????????????????????????????????????????????????????????????????????????????????????????????????????????????????????????????????????????????????????????????????????????????????????????????????????????????????????????????????????????????????????????????????????????????????????????????????????????????????????????????????????????????????????????????????????????????????????????????????????????????????????????????????????????????????????????????????????????????????????????????????????????????????????????????????????????????????????????????????????????????????????????????????????????????????????????????????????????????????????????????????????????????????????????????????????????????????????????????????????????????????????????????????????????????????????????????????????????????????????????????????????????????????????????????????????????????????????????????????????????????????????????????????????????????????????????????????????????????????????????????????????????????????????????????????????????????????????????????????????????????????????????????????????????????????????????????????????????????????????????????????????????????????????????????????????????????????????????????????????????????????????????????????????????????????????????????????????????????????????????????????????????????????????????????????????????????????????????????????????????????????????????????????????????????????????????????????????????????????????????????????????????????????????????????????????????????????????????????????????????????????????????????????????????????????????????????????????????????????????????????????????????????????????????????????????????????????????????????????????????????????????????????????????????????????????????????????????????????????????????????????????????????????????????????????????????????????????????????????????????????????????????????????????????????????????????????????????????????????????????????????????????????????????????????????????????????????????????????????????????????????????????????????????????????????????????????????????????????????????????????????????????????????????????????????????????????????????????????????????????????????????????????????????????????????????????????????????????????????????????????????????????????????????????????????????????????????????????????????????????????????????????????????????????????????????????????????????????????????????????????????????????????????????????????????????????????????????????????????????????????????????????????????????????????????????????????????????????????????????????????????????????????????????????????????????????????????????????????????????????????????????????????????????????????????????????????????????????????????????????????????????????????????????????????????????????????????????????????????????????????????????????????????????????????????????????????????????????????????????????????????????????????????????????????????????????????????????????????????????????????????????????????????????????????????????????????????????????????????????????????????????????????????????????????????????????????????????????????????????????????????????????????????????????????????????????????????????????????????????????????????????????????????????????????????????????????????????????????????????????????????????????????????????????????????????????????????????????????????????????????????????????????????????????????????????????????????????????????????????????????????????????????????????????????????????????????????????????????????????????????????????????????????????????????????????????????????????????????????????????????????????????????????????????????????????????????????????????????????????????????????????????????????????????????????????????????????????????????????????????????????????????????????????????????????????????????????????????????????????????????????????????????????????????????????????????????????????????????????????????????????????????????????????????????????????????????????????????????????????????????????????????????????????????????????????????????????????????????????????????????????????????????????????????????????????????????????????????????????????????????????????????????????????????????????????????????????????????????????????????????????????????????????????????????????????????????????????????????????????????????????????????????????????????????????????????????????????????????????????????????????????????????????????????????????????????????????????????????????????????????????????????????????????????????????????????????????????????????????????????????????????????????????????????????????????????????????????????????????????????????????????????????????????????????????????????????????????????????????????????????????????????????????????????????????????????????????????????????????????????????????????????????????????????????????????????????????????????????????????????????????????????????????????????????????????????????????????????????????????????????????????????????????????????????????????????????????????????????????????????????????????????????????????????????????????????????????????????????????????????????????????????????????????????????????????????????????????????????????????????????????????????????????????????????????????????????????????????????????????????????????????????????????????????????????????????????????????????????????????????????????????????????????????????????????????????????????????????????????????????????????????????????????????????????????????????????????????????????????????????????
	Cetotherium_rathkii               ????????????????????????????????????????????????????????????????????????????????????????????????????????????????????????????????????????????????????????????????????????????????????????????????????????????????????????????????????????????????????????????????????????????????????????????????????????????????????????????????????????????????????????????????????????????????????????????????????????????????????????????????????????????????????????????????????????????????????????????????????????????????????????????????????????????????????????????????????????????????????????????????????????????????????????????????????????????????????????????????????????????????????????????????????????????????????????????????????????????????????????????????????????????????????????????????????????????????????????????????????????????????????????????????????????????????????????????????????????????????????????????????????????????????????????????????????????????????????????????????????????????????????????????????????????????????????????????????????????????????????????????????????????????????????????????????????????????????????????????????????????????????????????????????????????????????????????????????????????????????????????????????????????????????????????????????????????????????????????????????????????????????????????????????????????????????????????????????????????????????????????????????????????????????????????????????????????????????????????????????????????????????????????????????????????????????????????????????????????????????????????????????????????????????????????????????????????????????????????????????????????????????????????????????????????????????????????????????????????????????????????????????????????????????????????????????????????????????????????????????????????????????????????????????????????????????????????????????????????????????????????????????????????????????????????????????????????????????????????????????????????????????????????????????????????????????????????????????????????????????????????????????????????????????????????????????????????????????????????????????????????????????????????????????????????????????????????????????????????????????????????????????????????????????????????????????????????????????????????????????????????????????????????????????????????????????????????????????????????????????????????????????????????????????????????????????????????????????????????????????????????????????????????????????????????????????????????????????????????????????????????????????????????????????????????????????????????????????????????????????????????????????????????????????????????????????????????????????????????????????????????????????????????????????????????????????????????????????????????????????????????????????????????????????????????????????????????????????????????????????????????????????????????????????????????????????????????????????????????????????????????????????????????????????????????????????????????????????????????????????????????????????????????????????????????????????????????????????????????????????????????????????????????????????????????????????????????????????????????????????????????????????????????????????????????????????????????????????????????????????????????????????????????????????????????????????????????????????????????????????????????????????????????????????????????????????????????????????????????????????????????????????????????????????????????????????????????????????????????????????????????????????????????????????????????????????????????????????????????????????????????????????????????????????????????????????????????????????????????????????????????????????????????????????????????????????????????????????????????????????????????????????????????????????????????????????????????????????????????????????????????????????????????????????????????????????????????????????????????????????????????????????????????????????????????????????????????????????????????????????????????????????????????????????????????????????????????????????????????????????????????????????????????????????????????????????????????????????????????????????????????????????????????????????????????????????????????????????????????????????????????????????????????????????????????????????????????????????????????????????????????????????????????????????????????????????????????????????????????????????????????????????????????????????????????????????????????????????????????????????????????????????????????????????????????????????????????????????????????????????????????????????????????????????????????????????????????????????????????????????????????????????????????????????????????????????????????????????????????????????????????????????????????????????????????????????????????????????????????????????????????????????????????????????????????????????????????????????????????????????????????????????????????????????????????????????????????????????????????????????????????????????????????????????????????????????????????????????????????????????????????????????????????????????????????????????????????????????????????????????????????????????????????????????????????????????????????????????????????????????????????????????????????????????????????????????????????????????????????????????????????????????????????????????????????????????????????????????????????????????????????????????????????????????????????????????????????????????????????????????????????????????????????????????????????????????????????????????????????????????????????????????????????????????????????????????????????????????????????????????????????????????????????????????????????????????????????????????????????????????????????????????????????????????????????????????????????????????????????????????????????????????????????????????????????????????????????????????????????????????????????????????????????????????????????????????????????????????????????????????????????????????????????????????????????????????????????????????????????????????????????????????????????????????????????????????????????????????????????????????????????????????????????????????????????????????????????????????????????????????????????????????????????????????????????????????????????????????????????????????????????????????????????????????????????????????????????????????????????????????????????????????????????????????????????????????????????????????????????????????????????????????????????????????????????????????????????????????????????????????????????????????????????????????????????????????????????????????????????????????????????????????????????????????????????????????????????????????????????????????????????????????????????????????????????????????????????????????????????????????????????????????????????????????????????????????????????????????????????????????????????????????????????????????????????????????????????????????????????????????????????????????????????????????????????????????????????????????????????????????????????????????????????????????????????????????????????????????????????????????????????????????????????????????????????????????????????????????????????????????????????????????????????????????????????????????????????????????????????????????????????????????????????????????????????????????????????????????????????????????????????????????????????????????????????????????????????????????????????????????????????????????????????????????????????????????????????????????????????????????????????????????????????????????????????????????????????????????????????????????????????????????????????????????????????????????????????????????????????????????????????????????????????????????????????????????????????????????????????????????????????????????????????????????????????????????????????????????????????????????????????????????????????????????????????????????????????????????????????????????????????????????????????????????????????????????????????????????????????????????????????????????????????????????????????????????????????????????????????????????????????????????????????????????????????????????????????????????????????????????????????????????????????????????????????????????????????????????????????????????????????????????????????????????????????????????????????????????????????????????????????????????????????????????????????????????????????????????????????????????????????????????????????????????????????????????????????????????????????????????????????????????????????????????????????????????????????????????????????????????????????????????????????????????????????????????????????????????????????????????????????????????????????????????????????????????????????????????????????????????????????????????????????????????????????????????????????????????????????????????????????????????????????????????????????????????????????????????????????????????????????????????????????????????????????????????????????????????????????????????????????????????????????????????????????????????????????????????????????????????????????????????????????????????????????????????????????????????????????????????????????????????????????????????????????????????????????????????????????????????????????????????????????????????????????????????????????????????????????????????????????????????????????????????????????????????????????????????????????????????????????????????????????????????????????????????????????????????????????????????????????????????????????????????????????????????????????????????????????????????????????????????????????????????????????????????????????????????????????????????????????????????????????????????????????????????????????????????????????????????????????????????????????????????????????????????????????????????????????????????????????????????????????????????????????????????????????????????????????????????????????????????????????????????????????????????????????????????????????????????????????????????????????????????????????????????????????????????????????????????????????????????????????????????????????????????????????????????????????????????????????????????????????????????????????????????????????????????????????????????
	Cetotherium_riabinini             ????????????????????????????????????????????????????????????????????????????????????????????????????????????????????????????????????????????????????????????????????????????????????????????????????????????????????????????????????????????????????????????????????????????????????????????????????????????????????????????????????????????????????????????????????????????????????????????????????????????????????????????????????????????????????????????????????????????????????????????????????????????????????????????????????????????????????????????????????????????????????????????????????????????????????????????????????????????????????????????????????????????????????????????????????????????????????????????????????????????????????????????????????????????????????????????????????????????????????????????????????????????????????????????????????????????????????????????????????????????????????????????????????????????????????????????????????????????????????????????????????????????????????????????????????????????????????????????????????????????????????????????????????????????????????????????????????????????????????????????????????????????????????????????????????????????????????????????????????????????????????????????????????????????????????????????????????????????????????????????????????????????????????????????????????????????????????????????????????????????????????????????????????????????????????????????????????????????????????????????????????????????????????????????????????????????????????????????????????????????????????????????????????????????????????????????????????????????????????????????????????????????????????????????????????????????????????????????????????????????????????????????????????????????????????????????????????????????????????????????????????????????????????????????????????????????????????????????????????????????????????????????????????????????????????????????????????????????????????????????????????????????????????????????????????????????????????????????????????????????????????????????????????????????????????????????????????????????????????????????????????????????????????????????????????????????????????????????????????????????????????????????????????????????????????????????????????????????????????????????????????????????????????????????????????????????????????????????????????????????????????????????????????????????????????????????????????????????????????????????????????????????????????????????????????????????????????????????????????????????????????????????????????????????????????????????????????????????????????????????????????????????????????????????????????????????????????????????????????????????????????????????????????????????????????????????????????????????????????????????????????????????????????????????????????????????????????????????????????????????????????????????????????????????????????????????????????????????????????????????????????????????????????????????????????????????????????????????????????????????????????????????????????????????????????????????????????????????????????????????????????????????????????????????????????????????????????????????????????????????????????????????????????????????????????????????????????????????????????????????????????????????????????????????????????????????????????????????????????????????????????????????????????????????????????????????????????????????????????????????????????????????????????????????????????????????????????????????????????????????????????????????????????????????????????????????????????????????????????????????????????????????????????????????????????????????????????????????????????????????????????????????????????????????????????????????????????????????????????????????????????????????????????????????????????????????????????????????????????????????????????????????????????????????????????????????????????????????????????????????????????????????????????????????????????????????????????????????????????????????????????????????????????????????????????????????????????????????????????????????????????????????????????????????????????????????????????????????????????????????????????????????????????????????????????????????????????????????????????????????????????????????????????????????????????????????????????????????????????????????????????????????????????????????????????????????????????????????????????????????????????????????????????????????????????????????????????????????????????????????????????????????????????????????????????????????????????????????????????????????????????????????????????????????????????????????????????????????????????????????????????????????????????????????????????????????????????????????????????????????????????????????????????????????????????????????????????????????????????????????????????????????????????????????????????????????????????????????????????????????????????????????????????????????????????????????????????????????????????????????????????????????????????????????????????????????????????????????????????????????????????????????????????????????????????????????????????????????????????????????????????????????????????????????????????????????????????????????????????????????????????????????????????????????????????????????????????????????????????????????????????????????????????????????????????????????????????????????????????????????????????????????????????????????????????????????????????????????????????????????????????????????????????????????????????????????????????????????????????????????????????????????????????????????????????????????????????????????????????????????????????????????????????????????????????????????????????????????????????????????????????????????????????????????????????????????????????????????????????????????????????????????????????????????????????????????????????????????????????????????????????????????????????????????????????????????????????????????????????????????????????????????????????????????????????????????????????????????????????????????????????????????????????????????????????????????????????????????????????????????????????????????????????????????????????????????????????????????????????????????????????????????????????????????????????????????????????????????????????????????????????????????????????????????????????????????????????????????????????????????????????????????????????????????????????????????????????????????????????????????????????????????????????????????????????????????????????????????????????????????????????????????????????????????????????????????????????????????????????????????????????????????????????????????????????????????????????????????????????????????????????????????????????????????????????????????????????????????????????????????????????????????????????????????????????????????????????????????????????????????????????????????????????????????????????????????????????????????????????????????????????????????????????????????????????????????????????????????????????????????????????????????????????????????????????????????????????????????????????????????????????????????????????????????????????????????????????????????????????????????????????????????????????????????????????????????????????????????????????????????????????????????????????????????????????????????????????????????????????????????????????????????????????????????????????????????????????????????????????????????????????????????????????????????????????????????????????????????????????????????????????????????????????????????????????????????????????????????????????????????????????????????????????????????????????????????????????????????????????????????????????????????????????????????????????????????????????????????????????????????????????????????????????????????????????????????????????????????????????????????????????????????????????????????????????????????????????????????????????????????????????????????????????????????????????????????????????????????????????????????????????????????????????????????????????????????????????????????????????????????????????????????????????????????????????????????????????????????????????????????????????????????????????????????????????????????????????????????????????????????????????????????????????????????????????????????????????????????????????????????????????????????????????????????????????????????????????????????????????????????????????????????????????????????????????????????????????????????????????????????????????????????????????????????????????????????????????????????????????????????????????????????????????????????????????????????????????????????????????????????????????????????????????????????????????????????????????????????????????????????????????????????????????????????????????????????????????????????????????????????????????????????????????????????????????????????????????????????????????????????????????????????????????????????????????????????????????????????????????????????????????????????????????????????????????????????????????????????????????????????????????????????????????????????????????????????????????????????????????????????????????????????????????????????????????????????????????????????????????????????????????????????????????????????????????????????????????????????????????????????????????????????????????????????????????????????????????????????????????????????????????????????????????????????????????????????????????????????????????????????????????????????????????????????????????????????????????????????????????????????????????????????????????????????????????????????????????????????????????????????????????????????????????????????????????????????????????????????????????????????????????????????????????????????????????????????????????????????????????????????????????????????????????????????????????????????????????????????????????????????????????????????????????????????????????????????????????????????????????????????????????????????????????????????????????????????????????????????????????????????????????????????????????????????????????????????????????????????????????????????????????????????????????????????????????????????????????????????????????????????????
	ChM_PV4745                        ????????????????????????????????????????????????????????????????????????????????????????????????????????????????????????????????????????????????????????????????????????????????????????????????????????????????????????????????????????????????????????????????????????????????????????????????????????????????????????????????????????????????????????????????????????????????????????????????????????????????????????????????????????????????????????????????????????????????????????????????????????????????????????????????????????????????????????????????????????????????????????????????????????????????????????????????????????????????????????????????????????????????????????????????????????????????????????????????????????????????????????????????????????????????????????????????????????????????????????????????????????????????????????????????????????????????????????????????????????????????????????????????????????????????????????????????????????????????????????????????????????????????????????????????????????????????????????????????????????????????????????????????????????????????????????????????????????????????????????????????????????????????????????????????????????????????????????????????????????????????????????????????????????????????????????????????????????????????????????????????????????????????????????????????????????????????????????????????????????????????????????????????????????????????????????????????????????????????????????????????????????????????????????????????????????????????????????????????????????????????????????????????????????????????????????????????????????????????????????????????????????????????????????????????????????????????????????????????????????????????????????????????????????????????????????????????????????????????????????????????????????????????????????????????????????????????????????????????????????????????????????????????????????????????????????????????????????????????????????????????????????????????????????????????????????????????????????????????????????????????????????????????????????????????????????????????????????????????????????????????????????????????????????????????????????????????????????????????????????????????????????????????????????????????????????????????????????????????????????????????????????????????????????????????????????????????????????????????????????????????????????????????????????????????????????????????????????????????????????????????????????????????????????????????????????????????????????????????????????????????????????????????????????????????????????????????????????????????????????????????????????????????????????????????????????????????????????????????????????????????????????????????????????????????????????????????????????????????????????????????????????????????????????????????????????????????????????????????????????????????????????????????????????????????????????????????????????????????????????????????????????????????????????????????????????????????????????????????????????????????????????????????????????????????????????????????????????????????????????????????????????????????????????????????????????????????????????????????????????????????????????????????????????????????????????????????????????????????????????????????????????????????????????????????????????????????????????????????????????????????????????????????????????????????????????????????????????????????????????????????????????????????????????????????????????????????????????????????????????????????????????????????????????????????????????????????????????????????????????????????????????????????????????????????????????????????????????????????????????????????????????????????????????????????????????????????????????????????????????????????????????????????????????????????????????????????????????????????????????????????????????????????????????????????????????????????????????????????????????????????????????????????????????????????????????????????????????????????????????????????????????????????????????????????????????????????????????????????????????????????????????????????????????????????????????????????????????????????????????????????????????????????????????????????????????????????????????????????????????????????????????????????????????????????????????????????????????????????????????????????????????????????????????????????????????????????????????????????????????????????????????????????????????????????????????????????????????????????????????????????????????????????????????????????????????????????????????????????????????????????????????????????????????????????????????????????????????????????????????????????????????????????????????????????????????????????????????????????????????????????????????????????????????????????????????????????????????????????????????????????????????????????????????????????????????????????????????????????????????????????????????????????????????????????????????????????????????????????????????????????????????????????????????????????????????????????????????????????????????????????????????????????????????????????????????????????????????????????????????????????????????????????????????????????????????????????????????????????????????????????????????????????????????????????????????????????????????????????????????????????????????????????????????????????????????????????????????????????????????????????????????????????????????????????????????????????????????????????????????????????????????????????????????????????????????????????????????????????????????????????????????????????????????????????????????????????????????????????????????????????????????????????????????????????????????????????????????????????????????????????????????????????????????????????????????????????????????????????????????????????????????????????????????????????????????????????????????????????????????????????????????????????????????????????????????????????????????????????????????????????????????????????????????????????????????????????????????????????????????????????????????????????????????????????????????????????????????????????????????????????????????????????????????????????????????????????????????????????????????????????????????????????????????????????????????????????????????????????????????????????????????????????????????????????????????????????????????????????????????????????????????????????????????????????????????????????????????????????????????????????????????????????????????????????????????????????????????????????????????????????????????????????????????????????????????????????????????????????????????????????????????????????????????????????????????????????????????????????????????????????????????????????????????????????????????????????????????????????????????????????????????????????????????????????????????????????????????????????????????????????????????????????????????????????????????????????????????????????????????????????????????????????????????????????????????????????????????????????????????????????????????????????????????????????????????????????????????????????????????????????????????????????????????????????????????????????????????????????????????????????????????????????????????????????????????????????????????????????????????????????????????????????????????????????????????????????????????????????????????????????????????????????????????????????????????????????????????????????????????????????????????????????????????????????????????????????????????????????????????????????????????????????????????????????????????????????????????????????????????????????????????????????????????????????????????????????????????????????????????????????????????????????????????????????????????????????????????????????????????????????????????????????????????????????????????????????????????????????????????????????????????????????????????????????????????????????????????????????????????????????????????????????????????????????????????????????????????????????????????????????????????????????????????????????????????????????????????????????????????????????????????????????????????????????????????????????????????????????????????????????????????????????????????????????????????????????????????????????????????????????????????????????????????????????????????????????????????????????????????????????????????????????????????????????????????????????????????????????????????????????????????????????????????????????????????????????????????????????????????????????????????????????????????????????????????????????????????????????????????????????????????????????????????????????????????????????????????????????????????????????????????????????????????????????????????????????????????????????????????????????????????????????????????????????????????????????????????????????????????????????????????????????????????????????????????????????????????????????????????????????????????????????????????????????????????????????????????????????????????????????????????????????????????????????????????????????????????????????????????????????????????????????????????????????????????????????????????????????????????????????????????????????????????????????????????????????????????????????????????????????????????????????????????????????????????????????????????????????????????????????????????????????????????????????????????????????????????????????????????????????????????????????????????????????????????????????????????????????????????????????????????????????????????????????????????????????????????????????????????????????????????????????????????????????????????????????????????????????????????????????????????????????????????????????????????????????????????????????????????????????????????????????????????????????????????????????????????????????????????????????????????????????????????????????????????????????????????????????????????????????????????????????????????????????????????????????????????????????????????????????????????????????????????????????????????????????????????????????????????????????????????????????????????????????????????????????????????????????????????????????????????????????????????????????????????????????????????????????????????????????
	Chonecetus_sookensis              ????????????????????????????????????????????????????????????????????????????????????????????????????????????????????????????????????????????????????????????????????????????????????????????????????????????????????????????????????????????????????????????????????????????????????????????????????????????????????????????????????????????????????????????????????????????????????????????????????????????????????????????????????????????????????????????????????????????????????????????????????????????????????????????????????????????????????????????????????????????????????????????????????????????????????????????????????????????????????????????????????????????????????????????????????????????????????????????????????????????????????????????????????????????????????????????????????????????????????????????????????????????????????????????????????????????????????????????????????????????????????????????????????????????????????????????????????????????????????????????????????????????????????????????????????????????????????????????????????????????????????????????????????????????????????????????????????????????????????????????????????????????????????????????????????????????????????????????????????????????????????????????????????????????????????????????????????????????????????????????????????????????????????????????????????????????????????????????????????????????????????????????????????????????????????????????????????????????????????????????????????????????????????????????????????????????????????????????????????????????????????????????????????????????????????????????????????????????????????????????????????????????????????????????????????????????????????????????????????????????????????????????????????????????????????????????????????????????????????????????????????????????????????????????????????????????????????????????????????????????????????????????????????????????????????????????????????????????????????????????????????????????????????????????????????????????????????????????????????????????????????????????????????????????????????????????????????????????????????????????????????????????????????????????????????????????????????????????????????????????????????????????????????????????????????????????????????????????????????????????????????????????????????????????????????????????????????????????????????????????????????????????????????????????????????????????????????????????????????????????????????????????????????????????????????????????????????????????????????????????????????????????????????????????????????????????????????????????????????????????????????????????????????????????????????????????????????????????????????????????????????????????????????????????????????????????????????????????????????????????????????????????????????????????????????????????????????????????????????????????????????????????????????????????????????????????????????????????????????????????????????????????????????????????????????????????????????????????????????????????????????????????????????????????????????????????????????????????????????????????????????????????????????????????????????????????????????????????????????????????????????????????????????????????????????????????????????????????????????????????????????????????????????????????????????????????????????????????????????????????????????????????????????????????????????????????????????????????????????????????????????????????????????????????????????????????????????????????????????????????????????????????????????????????????????????????????????????????????????????????????????????????????????????????????????????????????????????????????????????????????????????????????????????????????????????????????????????????????????????????????????????????????????????????????????????????????????????????????????????????????????????????????????????????????????????????????????????????????????????????????????????????????????????????????????????????????????????????????????????????????????????????????????????????????????????????????????????????????????????????????????????????????????????????????????????????????????????????????????????????????????????????????????????????????????????????????????????????????????????????????????????????????????????????????????????????????????????????????????????????????????????????????????????????????????????????????????????????????????????????????????????????????????????????????????????????????????????????????????????????????????????????????????????????????????????????????????????????????????????????????????????????????????????????????????????????????????????????????????????????????????????????????????????????????????????????????????????????????????????????????????????????????????????????????????????????????????????????????????????????????????????????????????????????????????????????????????????????????????????????????????????????????????????????????????????????????????????????????????????????????????????????????????????????????????????????????????????????????????????????????????????????????????????????????????????????????????????????????????????????????????????????????????????????????????????????????????????????????????????????????????????????????????????????????????????????????????????????????????????????????????????????????????????????????????????????????????????????????????????????????????????????????????????????????????????????????????????????????????????????????????????????????????????????????????????????????????????????????????????????????????????????????????????????????????????????????????????????????????????????????????????????????????????????????????????????????????????????????????????????????????????????????????????????????????????????????????????????????????????????????????????????????????????????????????????????????????????????????????????????????????????????????????????????????????????????????????????????????????????????????????????????????????????????????????????????????????????????????????????????????????????????????????????????????????????????????????????????????????????????????????????????????????????????????????????????????????????????????????????????????????????????????????????????????????????????????????????????????????????????????????????????????????????????????????????????????????????????????????????????????????????????????????????????????????????????????????????????????????????????????????????????????????????????????????????????????????????????????????????????????????????????????????????????????????????????????????????????????????????????????????????????????????????????????????????????????????????????????????????????????????????????????????????????????????????????????????????????????????????????????????????????????????????????????????????????????????????????????????????????????????????????????????????????????????????????????????????????????????????????????????????????????????????????????????????????????????????????????????????????????????????????????????????????????????????????????????????????????????????????????????????????????????????????????????????????????????????????????????????????????????????????????????????????????????????????????????????????????????????????????????????????????????????????????????????????????????????????????????????????????????????????????????????????????????????????????????????????????????????????????????????????????????????????????????????????????????????????????????????????????????????????????????????????????????????????????????????????????????????????????????????????????????????????????????????????????????????????????????????????????????????????????????????????????????????????????????????????????????????????????????????????????????????????????????????????????????????????????????????????????????????????????????????????????????????????????????????????????????????????????????????????????????????????????????????????????????????????????????????????????????????????????????????????????????????????????????????????????????????????????????????????????????????????????????????????????????????????????????????????????????????????????????????????????????????????????????????????????????????????????????????????????????????????????????????????????????????????????????????????????????????????????????????????????????????????????????????????????????????????????????????????????????????????????????????????????????????????????????????????????????????????????????????????????????????????????????????????????????????????????????????????????????????????????????????????????????????????????????????????????????????????????????????????????????????????????????????????????????????????????????????????????????????????????????????????????????????????????????????????????????????????????????????????????????????????????????????????????????????????????????????????????????????????????????????????????????????????????????????????????????????????????????????????????????????????????????????????????????????????????????????????????????????????????????????????????????????????????????????????????????????????????????????????????????????????????????????????????????????????????????????????????????????????????????????????????????????????????????????????????????????????????????????????????????????????????????????????????????????????????????????????????????????????????????????????????????????????????????????????????????????????????????????????????????????????????????????????????????????????????????????????????????????????????????????????????????????????????????????????????????????????????????????????????????????????????????????????????????????????????????????????????????????????????????????????????????????????????????????????????????????????????????????????????????????????????????????????????????????????????????????????????????????????????????????????????????????????????????????????????????????????????????????????????????????????????????????????????????????????????????????????????????????????????????????????????????????????????????????????????????????????????????????????????????????????????????????????????????????????????
	Diorocetus_chichibuensis          ????????????????????????????????????????????????????????????????????????????????????????????????????????????????????????????????????????????????????????????????????????????????????????????????????????????????????????????????????????????????????????????????????????????????????????????????????????????????????????????????????????????????????????????????????????????????????????????????????????????????????????????????????????????????????????????????????????????????????????????????????????????????????????????????????????????????????????????????????????????????????????????????????????????????????????????????????????????????????????????????????????????????????????????????????????????????????????????????????????????????????????????????????????????????????????????????????????????????????????????????????????????????????????????????????????????????????????????????????????????????????????????????????????????????????????????????????????????????????????????????????????????????????????????????????????????????????????????????????????????????????????????????????????????????????????????????????????????????????????????????????????????????????????????????????????????????????????????????????????????????????????????????????????????????????????????????????????????????????????????????????????????????????????????????????????????????????????????????????????????????????????????????????????????????????????????????????????????????????????????????????????????????????????????????????????????????????????????????????????????????????????????????????????????????????????????????????????????????????????????????????????????????????????????????????????????????????????????????????????????????????????????????????????????????????????????????????????????????????????????????????????????????????????????????????????????????????????????????????????????????????????????????????????????????????????????????????????????????????????????????????????????????????????????????????????????????????????????????????????????????????????????????????????????????????????????????????????????????????????????????????????????????????????????????????????????????????????????????????????????????????????????????????????????????????????????????????????????????????????????????????????????????????????????????????????????????????????????????????????????????????????????????????????????????????????????????????????????????????????????????????????????????????????????????????????????????????????????????????????????????????????????????????????????????????????????????????????????????????????????????????????????????????????????????????????????????????????????????????????????????????????????????????????????????????????????????????????????????????????????????????????????????????????????????????????????????????????????????????????????????????????????????????????????????????????????????????????????????????????????????????????????????????????????????????????????????????????????????????????????????????????????????????????????????????????????????????????????????????????????????????????????????????????????????????????????????????????????????????????????????????????????????????????????????????????????????????????????????????????????????????????????????????????????????????????????????????????????????????????????????????????????????????????????????????????????????????????????????????????????????????????????????????????????????????????????????????????????????????????????????????????????????????????????????????????????????????????????????????????????????????????????????????????????????????????????????????????????????????????????????????????????????????????????????????????????????????????????????????????????????????????????????????????????????????????????????????????????????????????????????????????????????????????????????????????????????????????????????????????????????????????????????????????????????????????????????????????????????????????????????????????????????????????????????????????????????????????????????????????????????????????????????????????????????????????????????????????????????????????????????????????????????????????????????????????????????????????????????????????????????????????????????????????????????????????????????????????????????????????????????????????????????????????????????????????????????????????????????????????????????????????????????????????????????????????????????????????????????????????????????????????????????????????????????????????????????????????????????????????????????????????????????????????????????????????????????????????????????????????????????????????????????????????????????????????????????????????????????????????????????????????????????????????????????????????????????????????????????????????????????????????????????????????????????????????????????????????????????????????????????????????????????????????????????????????????????????????????????????????????????????????????????????????????????????????????????????????????????????????????????????????????????????????????????????????????????????????????????????????????????????????????????????????????????????????????????????????????????????????????????????????????????????????????????????????????????????????????????????????????????????????????????????????????????????????????????????????????????????????????????????????????????????????????????????????????????????????????????????????????????????????????????????????????????????????????????????????????????????????????????????????????????????????????????????????????????????????????????????????????????????????????????????????????????????????????????????????????????????????????????????????????????????????????????????????????????????????????????????????????????????????????????????????????????????????????????????????????????????????????????????????????????????????????????????????????????????????????????????????????????????????????????????????????????????????????????????????????????????????????????????????????????????????????????????????????????????????????????????????????????????????????????????????????????????????????????????????????????????????????????????????????????????????????????????????????????????????????????????????????????????????????????????????????????????????????????????????????????????????????????????????????????????????????????????????????????????????????????????????????????????????????????????????????????????????????????????????????????????????????????????????????????????????????????????????????????????????????????????????????????????????????????????????????????????????????????????????????????????????????????????????????????????????????????????????????????????????????????????????????????????????????????????????????????????????????????????????????????????????????????????????????????????????????????????????????????????????????????????????????????????????????????????????????????????????????????????????????????????????????????????????????????????????????????????????????????????????????????????????????????????????????????????????????????????????????????????????????????????????????????????????????????????????????????????????????????????????????????????????????????????????????????????????????????????????????????????????????????????????????????????????????????????????????????????????????????????????????????????????????????????????????????????????????????????????????????????????????????????????????????????????????????????????????????????????????????????????????????????????????????????????????????????????????????????????????????????????????????????????????????????????????????????????????????????????????????????????????????????????????????????????????????????????????????????????????????????????????????????????????????????????????????????????????????????????????????????????????????????????????????????????????????????????????????????????????????????????????????????????????????????????????????????????????????????????????????????????????????????????????????????????????????????????????????????????????????????????????????????????????????????????????????????????????????????????????????????????????????????????????????????????????????????????????????????????????????????????????????????????????????????????????????????????????????????????????????????????????????????????????????????????????????????????????????????????????????????????????????????????????????????????????????????????????????????????????????????????????????????????????????????????????????????????????????????????????????????????????????????????????????????????????????????????????????????????????????????????????????????????????????????????????????????????????????????????????????????????????????????????????????????????????????????????????????????????????????????????????????????????????????????????????????????????????????????????????????????????????????????????????????????????????????????????????????????????????????????????????????????????????????????????????????????????????????????????????????????????????????????????????????????????????????????????????????????????????????????????????????????????????????????????????????????????????????????????????????????????????????????????????????????????????????????????????????????????????????????????????????????????????????????????????????????????????????????????????????????????????????????????????????????????????????????????????????????????????????????????????????????????????????????????????????????????????????????????????????????????????????????????????????????????????????????????????????????????????????????????????????????????????????????????????????????????????????????????????????????????????????????????????????????????????????????????????????????????????????????????????????????????????????????????????????????????????????????????????????????????????????????????????????????????????????????????????????????????????????????????????????????????????????????????????????????????????????????????????????????????????????????????????????????????????????????????????????????????????????????????????????????????????????
	Diorocetus_hiatus                 ????????????????????????????????????????????????????????????????????????????????????????????????????????????????????????????????????????????????????????????????????????????????????????????????????????????????????????????????????????????????????????????????????????????????????????????????????????????????????????????????????????????????????????????????????????????????????????????????????????????????????????????????????????????????????????????????????????????????????????????????????????????????????????????????????????????????????????????????????????????????????????????????????????????????????????????????????????????????????????????????????????????????????????????????????????????????????????????????????????????????????????????????????????????????????????????????????????????????????????????????????????????????????????????????????????????????????????????????????????????????????????????????????????????????????????????????????????????????????????????????????????????????????????????????????????????????????????????????????????????????????????????????????????????????????????????????????????????????????????????????????????????????????????????????????????????????????????????????????????????????????????????????????????????????????????????????????????????????????????????????????????????????????????????????????????????????????????????????????????????????????????????????????????????????????????????????????????????????????????????????????????????????????????????????????????????????????????????????????????????????????????????????????????????????????????????????????????????????????????????????????????????????????????????????????????????????????????????????????????????????????????????????????????????????????????????????????????????????????????????????????????????????????????????????????????????????????????????????????????????????????????????????????????????????????????????????????????????????????????????????????????????????????????????????????????????????????????????????????????????????????????????????????????????????????????????????????????????????????????????????????????????????????????????????????????????????????????????????????????????????????????????????????????????????????????????????????????????????????????????????????????????????????????????????????????????????????????????????????????????????????????????????????????????????????????????????????????????????????????????????????????????????????????????????????????????????????????????????????????????????????????????????????????????????????????????????????????????????????????????????????????????????????????????????????????????????????????????????????????????????????????????????????????????????????????????????????????????????????????????????????????????????????????????????????????????????????????????????????????????????????????????????????????????????????????????????????????????????????????????????????????????????????????????????????????????????????????????????????????????????????????????????????????????????????????????????????????????????????????????????????????????????????????????????????????????????????????????????????????????????????????????????????????????????????????????????????????????????????????????????????????????????????????????????????????????????????????????????????????????????????????????????????????????????????????????????????????????????????????????????????????????????????????????????????????????????????????????????????????????????????????????????????????????????????????????????????????????????????????????????????????????????????????????????????????????????????????????????????????????????????????????????????????????????????????????????????????????????????????????????????????????????????????????????????????????????????????????????????????????????????????????????????????????????????????????????????????????????????????????????????????????????????????????????????????????????????????????????????????????????????????????????????????????????????????????????????????????????????????????????????????????????????????????????????????????????????????????????????????????????????????????????????????????????????????????????????????????????????????????????????????????????????????????????????????????????????????????????????????????????????????????????????????????????????????????????????????????????????????????????????????????????????????????????????????????????????????????????????????????????????????????????????????????????????????????????????????????????????????????????????????????????????????????????????????????????????????????????????????????????????????????????????????????????????????????????????????????????????????????????????????????????????????????????????????????????????????????????????????????????????????????????????????????????????????????????????????????????????????????????????????????????????????????????????????????????????????????????????????????????????????????????????????????????????????????????????????????????????????????????????????????????????????????????????????????????????????????????????????????????????????????????????????????????????????????????????????????????????????????????????????????????????????????????????????????????????????????????????????????????????????????????????????????????????????????????????????????????????????????????????????????????????????????????????????????????????????????????????????????????????????????????????????????????????????????????????????????????????????????????????????????????????????????????????????????????????????????????????????????????????????????????????????????????????????????????????????????????????????????????????????????????????????????????????????????????????????????????????????????????????????????????????????????????????????????????????????????????????????????????????????????????????????????????????????????????????????????????????????????????????????????????????????????????????????????????????????????????????????????????????????????????????????????????????????????????????????????????????????????????????????????????????????????????????????????????????????????????????????????????????????????????????????????????????????????????????????????????????????????????????????????????????????????????????????????????????????????????????????????????????????????????????????????????????????????????????????????????????????????????????????????????????????????????????????????????????????????????????????????????????????????????????????????????????????????????????????????????????????????????????????????????????????????????????????????????????????????????????????????????????????????????????????????????????????????????????????????????????????????????????????????????????????????????????????????????????????????????????????????????????????????????????????????????????????????????????????????????????????????????????????????????????????????????????????????????????????????????????????????????????????????????????????????????????????????????????????????????????????????????????????????????????????????????????????????????????????????????????????????????????????????????????????????????????????????????????????????????????????????????????????????????????????????????????????????????????????????????????????????????????????????????????????????????????????????????????????????????????????????????????????????????????????????????????????????????????????????????????????????????????????????????????????????????????????????????????????????????????????????????????????????????????????????????????????????????????????????????????????????????????????????????????????????????????????????????????????????????????????????????????????????????????????????????????????????????????????????????????????????????????????????????????????????????????????????????????????????????????????????????????????????????????????????????????????????????????????????????????????????????????????????????????????????????????????????????????????????????????????????????????????????????????????????????????????????????????????????????????????????????????????????????????????????????????????????????????????????????????????????????????????????????????????????????????????????????????????????????????????????????????????????????????????????????????????????????????????????????????????????????????????????????????????????????????????????????????????????????????????????????????????????????????????????????????????????????????????????????????????????????????????????????????????????????????????????????????????????????????????????????????????????????????????????????????????????????????????????????????????????????????????????????????????????????????????????????????????????????????????????????????????????????????????????????????????????????????????????????????????????????????????????????????????????????????????????????????????????????????????????????????????????????????????????????????????????????????????????????????????????????????????????????????????????????????????????????????????????????????????????????????????????????????????????????????????????????????????????????????????????????????????????????????????????????????????????????????????????????????????????????????????????????????????????????????????????????????????????????????????????????????????????????????????????????????????????????????????????????????????????????????????????????????????????????????????????????????????????????????????????????????????????????????????????????????????????????????????????????????????????????????????????????????????????????????????????????????????????????????????????????????????????????????????????????????????????????????????????????????????????????????????????????????????????????????????????????????????????????????????????????????????????????????????????????????????????????????????????????????????????????????????????????????????????????????????????????????????????????????????????????????????????????????????????????????????????????????????????????????????????????????????????????????????????????????????????????????????????????????????????????
	Diorocetus_shobarensis            ????????????????????????????????????????????????????????????????????????????????????????????????????????????????????????????????????????????????????????????????????????????????????????????????????????????????????????????????????????????????????????????????????????????????????????????????????????????????????????????????????????????????????????????????????????????????????????????????????????????????????????????????????????????????????????????????????????????????????????????????????????????????????????????????????????????????????????????????????????????????????????????????????????????????????????????????????????????????????????????????????????????????????????????????????????????????????????????????????????????????????????????????????????????????????????????????????????????????????????????????????????????????????????????????????????????????????????????????????????????????????????????????????????????????????????????????????????????????????????????????????????????????????????????????????????????????????????????????????????????????????????????????????????????????????????????????????????????????????????????????????????????????????????????????????????????????????????????????????????????????????????????????????????????????????????????????????????????????????????????????????????????????????????????????????????????????????????????????????????????????????????????????????????????????????????????????????????????????????????????????????????????????????????????????????????????????????????????????????????????????????????????????????????????????????????????????????????????????????????????????????????????????????????????????????????????????????????????????????????????????????????????????????????????????????????????????????????????????????????????????????????????????????????????????????????????????????????????????????????????????????????????????????????????????????????????????????????????????????????????????????????????????????????????????????????????????????????????????????????????????????????????????????????????????????????????????????????????????????????????????????????????????????????????????????????????????????????????????????????????????????????????????????????????????????????????????????????????????????????????????????????????????????????????????????????????????????????????????????????????????????????????????????????????????????????????????????????????????????????????????????????????????????????????????????????????????????????????????????????????????????????????????????????????????????????????????????????????????????????????????????????????????????????????????????????????????????????????????????????????????????????????????????????????????????????????????????????????????????????????????????????????????????????????????????????????????????????????????????????????????????????????????????????????????????????????????????????????????????????????????????????????????????????????????????????????????????????????????????????????????????????????????????????????????????????????????????????????????????????????????????????????????????????????????????????????????????????????????????????????????????????????????????????????????????????????????????????????????????????????????????????????????????????????????????????????????????????????????????????????????????????????????????????????????????????????????????????????????????????????????????????????????????????????????????????????????????????????????????????????????????????????????????????????????????????????????????????????????????????????????????????????????????????????????????????????????????????????????????????????????????????????????????????????????????????????????????????????????????????????????????????????????????????????????????????????????????????????????????????????????????????????????????????????????????????????????????????????????????????????????????????????????????????????????????????????????????????????????????????????????????????????????????????????????????????????????????????????????????????????????????????????????????????????????????????????????????????????????????????????????????????????????????????????????????????????????????????????????????????????????????????????????????????????????????????????????????????????????????????????????????????????????????????????????????????????????????????????????????????????????????????????????????????????????????????????????????????????????????????????????????????????????????????????????????????????????????????????????????????????????????????????????????????????????????????????????????????????????????????????????????????????????????????????????????????????????????????????????????????????????????????????????????????????????????????????????????????????????????????????????????????????????????????????????????????????????????????????????????????????????????????????????????????????????????????????????????????????????????????????????????????????????????????????????????????????????????????????????????????????????????????????????????????????????????????????????????????????????????????????????????????????????????????????????????????????????????????????????????????????????????????????????????????????????????????????????????????????????????????????????????????????????????????????????????????????????????????????????????????????????????????????????????????????????????????????????????????????????????????????????????????????????????????????????????????????????????????????????????????????????????????????????????????????????????????????????????????????????????????????????????????????????????????????????????????????????????????????????????????????????????????????????????????????????????????????????????????????????????????????????????????????????????????????????????????????????????????????????????????????????????????????????????????????????????????????????????????????????????????????????????????????????????????????????????????????????????????????????????????????????????????????????????????????????????????????????????????????????????????????????????????????????????????????????????????????????????????????????????????????????????????????????????????????????????????????????????????????????????????????????????????????????????????????????????????????????????????????????????????????????????????????????????????????????????????????????????????????????????????????????????????????????????????????????????????????????????????????????????????????????????????????????????????????????????????????????????????????????????????????????????????????????????????????????????????????????????????????????????????????????????????????????????????????????????????????????????????????????????????????????????????????????????????????????????????????????????????????????????????????????????????????????????????????????????????????????????????????????????????????????????????????????????????????????????????????????????????????????????????????????????????????????????????????????????????????????????????????????????????????????????????????????????????????????????????????????????????????????????????????????????????????????????????????????????????????????????????????????????????????????????????????????????????????????????????????????????????????????????????????????????????????????????????????????????????????????????????????????????????????????????????????????????????????????????????????????????????????????????????????????????????????????????????????????????????????????????????????????????????????????????????????????????????????????????????????????????????????????????????????????????????????????????????????????????????????????????????????????????????????????????????????????????????????????????????????????????????????????????????????????????????????????????????????????????????????????????????????????????????????????????????????????????????????????????????????????????????????????????????????????????????????????????????????????????????????????????????????????????????????????????????????????????????????????????????????????????????????????????????????????????????????????????????????????????????????????????????????????????????????????????????????????????????????????????????????????????????????????????????????????????????????????????????????????????????????????????????????????????????????????????????????????????????????????????????????????????????????????????????????????????????????????????????????????????????????????????????????????????????????????????????????????????????????????????????????????????????????????????????????????????????????????????????????????????????????????????????????????????????????????????????????????????????????????????????????????????????????????????????????????????????????????????????????????????????????????????????????????????????????????????????????????????????????????????????????????????????????????????????????????????????????????????????????????????????????????????????????????????????????????????????????????????????????????????????????????????????????????????????????????????????????????????????????????????????????????????????????????????????????????????????????????????????????????????????????????????????????????????????????????????????????????????????????????????????????????????????????????????????????????????????????????????????????????????????????????????????????????????????????????????????????????????????????????????????????????????????????????????????????????????????????????????????????????????????????????????????????????????????????????????????????????????????????????????????????????????????????????????????????????????????????????????????????????????????????????????????????????????????????????????????????????????????????????????????????????????????????????????????????????????????????????????????????????????????????????????????????????????????????????????????????????????????????????????????????????????????????????????????????????????????????????????????????????????????????????????????????????????????????????????????????????????????????????????????????????????????????????????????????????
	Diunatans_luctoretemergo          ????????????????????????????????????????????????????????????????????????????????????????????????????????????????????????????????????????????????????????????????????????????????????????????????????????????????????????????????????????????????????????????????????????????????????????????????????????????????????????????????????????????????????????????????????????????????????????????????????????????????????????????????????????????????????????????????????????????????????????????????????????????????????????????????????????????????????????????????????????????????????????????????????????????????????????????????????????????????????????????????????????????????????????????????????????????????????????????????????????????????????????????????????????????????????????????????????????????????????????????????????????????????????????????????????????????????????????????????????????????????????????????????????????????????????????????????????????????????????????????????????????????????????????????????????????????????????????????????????????????????????????????????????????????????????????????????????????????????????????????????????????????????????????????????????????????????????????????????????????????????????????????????????????????????????????????????????????????????????????????????????????????????????????????????????????????????????????????????????????????????????????????????????????????????????????????????????????????????????????????????????????????????????????????????????????????????????????????????????????????????????????????????????????????????????????????????????????????????????????????????????????????????????????????????????????????????????????????????????????????????????????????????????????????????????????????????????????????????????????????????????????????????????????????????????????????????????????????????????????????????????????????????????????????????????????????????????????????????????????????????????????????????????????????????????????????????????????????????????????????????????????????????????????????????????????????????????????????????????????????????????????????????????????????????????????????????????????????????????????????????????????????????????????????????????????????????????????????????????????????????????????????????????????????????????????????????????????????????????????????????????????????????????????????????????????????????????????????????????????????????????????????????????????????????????????????????????????????????????????????????????????????????????????????????????????????????????????????????????????????????????????????????????????????????????????????????????????????????????????????????????????????????????????????????????????????????????????????????????????????????????????????????????????????????????????????????????????????????????????????????????????????????????????????????????????????????????????????????????????????????????????????????????????????????????????????????????????????????????????????????????????????????????????????????????????????????????????????????????????????????????????????????????????????????????????????????????????????????????????????????????????????????????????????????????????????????????????????????????????????????????????????????????????????????????????????????????????????????????????????????????????????????????????????????????????????????????????????????????????????????????????????????????????????????????????????????????????????????????????????????????????????????????????????????????????????????????????????????????????????????????????????????????????????????????????????????????????????????????????????????????????????????????????????????????????????????????????????????????????????????????????????????????????????????????????????????????????????????????????????????????????????????????????????????????????????????????????????????????????????????????????????????????????????????????????????????????????????????????????????????????????????????????????????????????????????????????????????????????????????????????????????????????????????????????????????????????????????????????????????????????????????????????????????????????????????????????????????????????????????????????????????????????????????????????????????????????????????????????????????????????????????????????????????????????????????????????????????????????????????????????????????????????????????????????????????????????????????????????????????????????????????????????????????????????????????????????????????????????????????????????????????????????????????????????????????????????????????????????????????????????????????????????????????????????????????????????????????????????????????????????????????????????????????????????????????????????????????????????????????????????????????????????????????????????????????????????????????????????????????????????????????????????????????????????????????????????????????????????????????????????????????????????????????????????????????????????????????????????????????????????????????????????????????????????????????????????????????????????????????????????????????????????????????????????????????????????????????????????????????????????????????????????????????????????????????????????????????????????????????????????????????????????????????????????????????????????????????????????????????????????????????????????????????????????????????????????????????????????????????????????????????????????????????????????????????????????????????????????????????????????????????????????????????????????????????????????????????????????????????????????????????????????????????????????????????????????????????????????????????????????????????????????????????????????????????????????????????????????????????????????????????????????????????????????????????????????????????????????????????????????????????????????????????????????????????????????????????????????????????????????????????????????????????????????????????????????????????????????????????????????????????????????????????????????????????????????????????????????????????????????????????????????????????????????????????????????????????????????????????????????????????????????????????????????????????????????????????????????????????????????????????????????????????????????????????????????????????????????????????????????????????????????????????????????????????????????????????????????????????????????????????????????????????????????????????????????????????????????????????????????????????????????????????????????????????????????????????????????????????????????????????????????????????????????????????????????????????????????????????????????????????????????????????????????????????????????????????????????????????????????????????????????????????????????????????????????????????????????????????????????????????????????????????????????????????????????????????????????????????????????????????????????????????????????????????????????????????????????????????????????????????????????????????????????????????????????????????????????????????????????????????????????????????????????????????????????????????????????????????????????????????????????????????????????????????????????????????????????????????????????????????????????????????????????????????????????????????????????????????????????????????????????????????????????????????????????????????????????????????????????????????????????????????????????????????????????????????????????????????????????????????????????????????????????????????????????????????????????????????????????????????????????????????????????????????????????????????????????????????????????????????????????????????????????????????????????????????????????????????????????????????????????????????????????????????????????????????????????????????????????????????????????????????????????????????????????????????????????????????????????????????????????????????????????????????????????????????????????????????????????????????????????????????????????????????????????????????????????????????????????????????????????????????????????????????????????????????????????????????????????????????????????????????????????????????????????????????????????????????????????????????????????????????????????????????????????????????????????????????????????????????????????????????????????????????????????????????????????????????????????????????????????????????????????????????????????????????????????????????????????????????????????????????????????????????????????????????????????????????????????????????????????????????????????????????????????????????????????????????????????????????????????????????????????????????????????????????????????????????????????????????????????????????????????????????????????????????????????????????????????????????????????????????????????????????????????????????????????????????????????????????????????????????????????????????????????????????????????????????????????????????????????????????????????????????????????????????????????????????????????????????????????????????????????????????????????????????????????????????????????????????????????????????????????????????????????????????????????????????????????????????????????????????????????????????????????????????????????????????????????????????????????????????????????????????????????????????????????????????????????????????????????????????????????????????????????????????????????????????????????????????????????????????????????????????????????????????????????????????????????????????????????????????????????????????????????????????????????????????????????????????????????????????????????????????????????????????????????????????????????????????????????????????????????????????????????????????????????????????????????????????????????????????????????????????????????????????????????????????????????????????????????????????????????????????????????????????????????????????????????????????????????????????????????????????????????????????????????????????????????????????????????????????????????????????????????????????????????????????????????????????????????????????????????????????????????????????????????????????????
[truncated: 3,201,485 more chars]
